# Supplementary material for: N′-[1-(2-Hydroxy­phen­yl)ethyl­idene]-2-nitro­benzohydrazide methanol solvate
Source: Acta Crystallogr Sect E Struct Rep Online. 2009 Feb 25;65(Pt 3):o585. doi: 10.1107/S160053680900508X (PMC2968426; doi:10.1107/S160053680900508X)
Supplement: Supplementary file 1 [file e-65-0o585-sup1.cif]

##############################################################################
###                                                                        ###
###        Electronic paper (Acta Crystallographica Section E)             ###
###                                                                        ###
##############################################################################
#                                                                            #
# This CIF contains the data in a paper accepted for publication in Acta     #
# Crystallographica Section E. It conforms to the requirements of Notes      #
# for Authors for Section E, and has been peer reviewed under the auspices   #
# of the IUCr Commission on Journals.                                        #
#                                                                            #
# Full details of the Crystallographic Information File format               #
# are given in the paper "The Crystallographic Information File (CIF):       #
# a New Standard Archive File for Crystallography" by S. R. Hall, F. H.      #
# Allen and I. D. Brown [Acta Cryst. (1991), A47, 655-685].                  #
#                                                                            #
# The current version of the core CIF dictionary is obtainable from          #
# ftp://ftp.iucr.org/pub/cif_core.dic. The current version number is 2.4.    #
#                                                                            #
# Software is freely available for graphical display of the structure(s) in  #
# this CIF.  For information consult the CIF home page http://www.iucr.org/  #
# cif/home.html                                                              #
#                                                                            #
# This file may be used for bona fide research purposes within the           #
# scientific community so long as proper attribution is given to the journal # 
# article from which it was obtained.                                        #
#                                                                            #
##############################################################################
                                             
data_global
_audit_creation_method     'form.cif (version 2.0)'
_journal_data_validation_number     ?
_journal_date_recd_electronic     2009-02-10
_journal_date_accepted     2009-02-12
_journal_name_full     'Acta Crystallographica, Section E'
_journal_year     2009
_journal_volume     65
_journal_issue      3
_journal_page_first     o585
_journal_page_last     o585
_journal_paper_category     QO
_journal_coeditor_code     CI2770
_publ_contact_author_name     'Ge-Jiang Xiao'
_publ_contact_author_address
;
School of Chemistry and Biological Engineering
Changsha University of Science and Technology
Changsha Hunan 410004
People's Republic of China
;
_publ_contact_author_email     gejiangxiaowc@163.com
_publ_contact_author_fax     ?
_publ_contact_author_phone     ?
_publ_section_title
;
<i>N</i>'-[1-(2-Hydroxyphenyl)ethylidene]-2-nitrobenzohydrazide methanol
solvate
;
loop_
    _publ_author_name
    _publ_author_address
    'Ge-Jiang Xiao'
;
School of Chemistry and Biological Engineering
Changsha University of Science and Technology
Changsha, Hunan 410004
People's Republic of China
;
    'Chao Wei'
;
School of Chemistry and Biological Engineering
Changsha University of Science and Technology
Changsha, Hunan 410004
People's Republic of China
;
data_I
_audit_creation_method     SHELXL-97
_chemical_name_systematic
;
<i>N</i>'-[1-(2-Hydroxyphenyl)ethylidene]-2-nitrobenzohydrazide methanol
solvate
;
_chemical_name_common     ?
_chemical_formula_moiety     'C15 H13 N3 O4, C H4 O'
_chemical_formula_sum     'C16 H17 N3 O5'
_chemical_formula_iupac     'C15 H13 N3 O4, C H4 O'
_chemical_formula_weight     331.33
_chemical_melting_point     ?
_symmetry_cell_setting     Triclinic
_symmetry_space_group_name_H-M     'P -1'
_symmetry_space_group_name_Hall     '-P 1'
loop_
    _symmetry_equiv_pos_as_xyz
    'x, y, z'
    '-x, -y, -z'
_cell_length_a     7.124(2)
_cell_length_b     8.066(2)
_cell_length_c     15.764(3)
_cell_angle_alpha     101.950(2)
_cell_angle_beta     92.972(2)
_cell_angle_gamma     114.889(2)
_cell_volume     794.0(3)
_cell_formula_units_Z     2
_cell_measurement_reflns_used     1968
_cell_measurement_theta_min     2.6
_cell_measurement_theta_max     28.5
_cell_measurement_temperature     298(2)
_exptl_crystal_description     Block
_exptl_crystal_colour     colourless
_exptl_crystal_size_max     0.23
_exptl_crystal_size_mid     0.23
_exptl_crystal_size_min     0.22
_exptl_crystal_density_diffrn     1.386
_exptl_crystal_density_meas     ?
_exptl_crystal_density_method     'not measured'
_exptl_crystal_F_000     348
_exptl_absorpt_coefficient_mu     0.105
_exptl_absorpt_correction_type     multi-scan
_exptl_absorpt_process_details     '(SADABS; Bruker, 2001)'
_exptl_absorpt_correction_T_min     0.9763
_exptl_absorpt_correction_T_max     0.9773
_exptl_special_details
;
;
_diffrn_ambient_temperature     298(2)
_diffrn_radiation_type     MoK\a
_diffrn_radiation_wavelength     0.71073
_diffrn_radiation_source     'fine-focus sealed tube'
_diffrn_radiation_monochromator     graphite
_diffrn_measurement_device_type     'Bruker SMART 1000 CCD area-detector'
_diffrn_measurement_method     \w
_diffrn_detector_area_resol_mean     ?
_diffrn_reflns_number     4659
_diffrn_reflns_av_R_equivalents     0.0144
_diffrn_reflns_av_sigmaI/netI     0.0277
_diffrn_reflns_theta_min     2.67
_diffrn_reflns_theta_max     26.99
_diffrn_reflns_theta_full     26.99
_diffrn_measured_fraction_theta_max     0.969
_diffrn_measured_fraction_theta_full     0.969
_diffrn_reflns_limit_h_min     -8
_diffrn_reflns_limit_h_max     9
_diffrn_reflns_limit_k_min     -10
_diffrn_reflns_limit_k_max     10
_diffrn_reflns_limit_l_min     -19
_diffrn_reflns_limit_l_max     20
_diffrn_standards_number     0
_diffrn_standards_interval_count     .
_diffrn_standards_interval_time     .
_diffrn_standards_decay_%     ?
_refine_special_details
;
Refinement of <i>F</i>^2^ against ALL reflections. The weighted <i>R</i>-factor
<i>wR</i> and goodness of fit <i>S</i> are based on <i>F</i>^2^, conventional
<i>R</i>-factors <i>R</i> are based on <i>F</i>, with <i>F</i> set to zero for
negative <i>F</i>^2^. The threshold expression of <i>F</i>^2^ >
\s(<i>F</i>^2^) is used only for calculating <i>R</i>-factors(gt) <i>etc</i>.
and is not relevant to the choice of reflections for refinement.
<i>R</i>-factors based on <i>F</i>^2^ are statistically about twice as large
as those based on <i>F</i>, and <i>R</i>- factors based on ALL data will be
even larger.
;
_reflns_number_total     3371
_reflns_number_gt     2660
_reflns_threshold_expression     I>2\s(I)
_refine_ls_structure_factor_coef     Fsqd
_refine_ls_matrix_type     full
_refine_ls_R_factor_all     0.0558
_refine_ls_R_factor_gt     0.0434
_refine_ls_wR_factor_gt     0.1122
_refine_ls_wR_factor_ref     0.1235
_refine_ls_goodness_of_fit_ref     1.054
_refine_ls_restrained_S_all     1.054
_refine_ls_number_reflns     3371
_refine_ls_number_parameters     226
_refine_ls_number_restraints     1
_refine_ls_hydrogen_treatment     mixed
_refine_ls_weighting_scheme     calc
_refine_ls_weighting_details
         'calc w=1/[\s^2^(Fo^2^)+(0.0585P)^2^+0.1607P] where P=(Fo^2^+2Fc^2^)/3'
_atom_sites_solution_hydrogens     geom
_atom_sites_solution_primary     direct
_atom_sites_solution_secondary     difmap
_refine_ls_shift/su_max     0.001
_refine_ls_shift/su_max_lt     0.001
_refine_ls_shift/su_mean     0.000
_refine_diff_density_max     0.240
_refine_diff_density_min     -0.228
_refine_ls_extinction_method     'SHELXTL (Sheldrick, 2008)'
_refine_ls_extinction_coef     0.066(6)
_refine_ls_extinction_expression
                                  'Fc^*^=kFc[1+0.001xFc^2^\l^3^/sin(2\q)]^-1/4^'
loop_
    _atom_type_symbol
    _atom_type_description
    _atom_type_scat_dispersion_real
    _atom_type_scat_dispersion_imag
    _atom_type_scat_source
    'C' 'C' 0.0033 0.0016
                         'International Tables Vol C Tables 4.2.6.8 and 6.1.1.4'
    'H' 'H' 0.0000 0.0000
                         'International Tables Vol C Tables 4.2.6.8 and 6.1.1.4'
    'N' 'N' 0.0061 0.0033
                         'International Tables Vol C Tables 4.2.6.8 and 6.1.1.4'
    'O' 'O' 0.0106 0.0060
                         'International Tables Vol C Tables 4.2.6.8 and 6.1.1.4'
_computing_data_collection     'SMART (Bruker, 2007)'
_computing_cell_refinement     'SAINT (Bruker, 2007)'
_computing_data_reduction     'SAINT (Bruker, 2007)'
_computing_structure_solution     'SHELXTL (Sheldrick, 2008)'
_computing_structure_refinement     'SHELXTL (Sheldrick, 2008)'
_computing_molecular_graphics     'SHELXTL (Sheldrick, 2008)'
_computing_publication_material     'SHELXTL (Sheldrick, 2008)'
loop_
    _atom_site_type_symbol
    _atom_site_label
    _atom_site_fract_x
    _atom_site_fract_y
    _atom_site_fract_z
    _atom_site_U_iso_or_equiv
    _atom_site_adp_type
    _atom_site_calc_flag
    _atom_site_refinement_flags
    _atom_site_occupancy
    _atom_site_disorder_assembly
    _atom_site_disorder_group
    O O1 0.46363(18) 0.2874(2) 0.22886(7) 0.0558(3) Uani d . 1 . .
    O O2 0.2215(3) 0.7197(2) 0.41556(13) 0.0902(5) Uani d . 1 . .
    O O3 0.4022(2) 0.65556(18) 0.32038(9) 0.0639(4) Uani d . 1 . .
    O O4 0.3900(2) 0.2749(2) -0.00437(8) 0.0597(4) Uani d . 1 . .
    H H4 0.3625 0.2787 0.0457 0.089 Uiso calc R 1 . .
    O O5 0.81043(17) 0.27761(18) 0.30757(8) 0.0522(3) Uani d . 1 . .
    H H5 0.7158 0.2968 0.2867 0.078 Uiso calc R 1 . .
    N N1 0.13992(19) 0.27191(19) 0.20210(8) 0.0396(3) Uani d D 1 . .
    N N2 0.1602(2) 0.27247(19) 0.11548(8) 0.0403(3) Uani d . 1 . .
    N N3 0.2967(2) 0.61957(19) 0.37848(10) 0.0495(4) Uani d . 1 . .
    C C1 0.2777(2) 0.2991(2) 0.34961(9) 0.0336(3) Uani d . 1 . .
    C C2 0.2633(2) 0.4482(2) 0.40702(9) 0.0363(3) Uani d . 1 . .
    C C3 0.2296(2) 0.4472(2) 0.49259(10) 0.0441(4) Uani d . 1 . .
    H H3 0.2163 0.5472 0.5288 0.053 Uiso calc R 1 . .
    C C4 0.2163(2) 0.2946(2) 0.52303(10) 0.0472(4) Uani d . 1 . .
    H H4A 0.1947 0.2917 0.5805 0.057 Uiso calc R 1 . .
    C C5 0.2348(2) 0.1460(2) 0.46837(11) 0.0450(4) Uani d . 1 . .
    H H5A 0.2286 0.0448 0.4896 0.054 Uiso calc R 1 . .
    C C6 0.2625(2) 0.1475(2) 0.38232(10) 0.0386(3) Uani d . 1 . .
    H H6 0.2712 0.0453 0.3458 0.046 Uiso calc R 1 . .
    C C7 0.3056(2) 0.2892(2) 0.25478(9) 0.0375(3) Uani d . 1 . .
    C C8 0.0013(2) 0.2459(2) 0.06163(9) 0.0383(3) Uani d . 1 . .
    C C9 -0.2106(3) 0.2077(3) 0.08602(11) 0.0564(5) Uani d . 1 . .
    H H9A -0.2363 0.1373 0.1298 0.085 Uiso calc R 1 . .
    H H9B -0.3155 0.1361 0.0350 0.085 Uiso calc R 1 . .
    H H9C -0.2160 0.3253 0.1089 0.085 Uiso calc R 1 . .
    C C10 0.0411(3) 0.2564(2) -0.02863(9) 0.0412(4) Uani d . 1 . .
    C C11 0.2322(3) 0.2729(2) -0.05640(10) 0.0468(4) Uani d . 1 . .
    C C12 0.2639(4) 0.2882(3) -0.14152(12) 0.0639(5) Uani d . 1 . .
    H H12 0.3905 0.3006 -0.1595 0.077 Uiso calc R 1 . .
    C C13 0.1107(4) 0.2853(3) -0.19919(12) 0.0712(6) Uani d . 1 . .
    H H13 0.1341 0.2953 -0.2558 0.085 Uiso calc R 1 . .
    C C14 -0.0770(4) 0.2676(3) -0.17371(12) 0.0678(6) Uani d . 1 . .
    H H14 -0.1808 0.2648 -0.2131 0.081 Uiso calc R 1 . .
    C C15 -0.1110(3) 0.2540(3) -0.08957(11) 0.0543(4) Uani d . 1 . .
    H H15 -0.2382 0.2429 -0.0728 0.065 Uiso calc R 1 . .
    C C16 0.7246(3) 0.1002(3) 0.32738(15) 0.0637(5) Uani d . 1 . .
    H H16A 0.8322 0.0598 0.3340 0.096 Uiso calc R 1 . .
    H H16B 0.6154 0.0097 0.2806 0.096 Uiso calc R 1 . .
    H H16C 0.6675 0.1103 0.3810 0.096 Uiso calc R 1 . .
    H H1 0.030(2) 0.277(3) 0.2252(11) 0.052(5) Uiso d D 1 . .
loop_
    _atom_site_aniso_label
    _atom_site_aniso_U_11
    _atom_site_aniso_U_22
    _atom_site_aniso_U_33
    _atom_site_aniso_U_12
    _atom_site_aniso_U_13
    _atom_site_aniso_U_23
    O1 0.0432(7) 0.0981(10) 0.0467(6) 0.0446(7) 0.0145(5) 0.0297(6)
    O2 0.1112(14) 0.0669(9) 0.1256(14) 0.0645(10) 0.0392(11) 0.0317(9)
    O3 0.0749(9) 0.0548(7) 0.0645(8) 0.0235(7) 0.0108(7) 0.0313(6)
    O4 0.0544(8) 0.0912(9) 0.0469(7) 0.0439(7) 0.0126(6) 0.0183(7)
    O5 0.0372(6) 0.0664(7) 0.0588(7) 0.0265(6) 0.0036(5) 0.0209(6)
    N1 0.0333(7) 0.0574(8) 0.0337(6) 0.0243(6) 0.0058(5) 0.0135(6)
    N2 0.0391(7) 0.0543(7) 0.0329(6) 0.0252(6) 0.0042(5) 0.0123(5)
    N3 0.0477(8) 0.0415(7) 0.0602(9) 0.0216(6) -0.0014(7) 0.0133(6)
    C1 0.0243(6) 0.0407(7) 0.0365(7) 0.0144(6) 0.0020(5) 0.0115(6)
    C2 0.0294(7) 0.0382(7) 0.0420(8) 0.0157(6) 0.0004(6) 0.0111(6)
    C3 0.0368(8) 0.0516(9) 0.0412(8) 0.0209(7) 0.0040(6) 0.0038(7)
    C4 0.0399(8) 0.0664(10) 0.0351(8) 0.0206(8) 0.0087(6) 0.0184(7)
    C5 0.0402(8) 0.0495(9) 0.0501(9) 0.0180(7) 0.0088(7) 0.0258(7)
    C6 0.0345(8) 0.0390(7) 0.0443(8) 0.0174(6) 0.0056(6) 0.0120(6)
    C7 0.0315(7) 0.0471(8) 0.0391(8) 0.0204(6) 0.0062(6) 0.0146(6)
    C8 0.0388(8) 0.0385(7) 0.0379(8) 0.0202(6) -0.0001(6) 0.0050(6)
    C9 0.0400(9) 0.0804(12) 0.0470(9) 0.0277(9) -0.0005(7) 0.0123(9)
    C10 0.0492(9) 0.0390(7) 0.0340(7) 0.0215(7) -0.0019(6) 0.0039(6)
    C11 0.0557(10) 0.0477(9) 0.0377(8) 0.0264(8) 0.0039(7) 0.0053(7)
    C12 0.0784(14) 0.0734(13) 0.0419(9) 0.0364(11) 0.0161(9) 0.0110(9)
    C13 0.1033(18) 0.0730(13) 0.0326(9) 0.0357(12) 0.0059(10) 0.0119(9)
    C14 0.0875(15) 0.0701(12) 0.0408(10) 0.0355(11) -0.0158(9) 0.0084(9)
    C15 0.0589(11) 0.0597(10) 0.0424(9) 0.0286(9) -0.0080(7) 0.0077(8)
    C16 0.0495(11) 0.0652(12) 0.0875(14) 0.0311(9) 0.0180(10) 0.0274(10)
_geom_special_details
;
All e.s.d.'s (except the e.s.d. in the dihedral angle between two l.s. planes)
are estimated using the full covariance matrix. The cell e.s.d.'s are taken
into account individually in the estimation of e.s.d.'s in distances, angles
and torsion angles; correlations between e.s.d.'s in cell parameters are only
used when they are defined by crystal symmetry. An approximate (isotropic)
treatment of cell e.s.d.'s is used for estimating e.s.d.'s involving l.s.
planes.
;
loop_
    _geom_bond_atom_site_label_1
    _geom_bond_atom_site_label_2
    _geom_bond_site_symmetry_2
    _geom_bond_distance
    _geom_bond_publ_flag
    O1 C7 . 1.2218(18) ?
    O2 N3 . 1.2172(19) ?
    O3 N3 . 1.2192(19) ?
    O4 C11 . 1.349(2) ?
    O4 H4 . 0.82 ?
    O5 C16 . 1.410(2) ?
    O5 H5 . 0.82 ?
    N1 C7 . 1.3472(18) ?
    N1 N2 . 1.3812(17) ?
    N1 H1 . 0.893(9) ?
    N2 C8 . 1.2916(19) ?
    N3 C2 . 1.4705(19) ?
    C1 C6 . 1.389(2) ?
    C1 C2 . 1.392(2) ?
    C1 C7 . 1.5083(19) ?
    C2 C3 . 1.383(2) ?
    C3 C4 . 1.380(2) ?
    C3 H3 . 0.93 ?
    C4 C5 . 1.384(2) ?
    C4 H4A . 0.93 ?
    C5 C6 . 1.383(2) ?
    C5 H5A . 0.93 ?
    C6 H6 . 0.93 ?
    C8 C10 . 1.478(2) ?
    C8 C9 . 1.497(2) ?
    C9 H9A . 0.96 ?
    C9 H9B . 0.96 ?
    C9 H9C . 0.96 ?
    C10 C15 . 1.401(2) ?
    C10 C11 . 1.412(2) ?
    C11 C12 . 1.394(2) ?
    C12 C13 . 1.373(3) ?
    C12 H12 . 0.93 ?
    C13 C14 . 1.374(3) ?
    C13 H13 . 0.93 ?
    C14 C15 . 1.379(3) ?
    C14 H14 . 0.93 ?
    C15 H15 . 0.93 ?
    C16 H16A . 0.96 ?
    C16 H16B . 0.96 ?
    C16 H16C . 0.96 ?
loop_
    _geom_angle_atom_site_label_1
    _geom_angle_atom_site_label_2
    _geom_angle_atom_site_label_3
    _geom_angle_site_symmetry_1
    _geom_angle_site_symmetry_3
    _geom_angle
    _geom_angle_publ_flag
    C11 O4 H4 . . 109.5 ?
    C16 O5 H5 . . 109.5 ?
    C7 N1 N2 . . 117.46(12) ?
    C7 N1 H1 . . 119.7(12) ?
    N2 N1 H1 . . 122.2(12) ?
    C8 N2 N1 . . 119.43(12) ?
    O2 N3 O3 . . 123.74(15) ?
    O2 N3 C2 . . 118.16(15) ?
    O3 N3 C2 . . 118.08(14) ?
    C6 C1 C2 . . 117.14(13) ?
    C6 C1 C7 . . 117.87(13) ?
    C2 C1 C7 . . 124.98(13) ?
    C3 C2 C1 . . 122.71(14) ?
    C3 C2 N3 . . 117.65(14) ?
    C1 C2 N3 . . 119.55(13) ?
    C4 C3 C2 . . 118.57(15) ?
    C4 C3 H3 . . 120.7 ?
    C2 C3 H3 . . 120.7 ?
    C3 C4 C5 . . 120.24(14) ?
    C3 C4 H4A . . 119.9 ?
    C5 C4 H4A . . 119.9 ?
    C6 C5 C4 . . 120.21(14) ?
    C6 C5 H5A . . 119.9 ?
    C4 C5 H5A . . 119.9 ?
    C5 C6 C1 . . 121.08(14) ?
    C5 C6 H6 . . 119.5 ?
    C1 C6 H6 . . 119.5 ?
    O1 C7 N1 . . 123.95(14) ?
    O1 C7 C1 . . 121.23(13) ?
    N1 C7 C1 . . 114.72(12) ?
    N2 C8 C10 . . 115.28(13) ?
    N2 C8 C9 . . 124.13(14) ?
    C10 C8 C9 . . 120.59(13) ?
    C8 C9 H9A . . 109.5 ?
    C8 C9 H9B . . 109.5 ?
    H9A C9 H9B . . 109.5 ?
    C8 C9 H9C . . 109.5 ?
    H9A C9 H9C . . 109.5 ?
    H9B C9 H9C . . 109.5 ?
    C15 C10 C11 . . 117.60(15) ?
    C15 C10 C8 . . 120.27(15) ?
    C11 C10 C8 . . 122.11(14) ?
    O4 C11 C12 . . 116.92(16) ?
    O4 C11 C10 . . 123.35(14) ?
    C12 C11 C10 . . 119.73(16) ?
    C13 C12 C11 . . 120.8(2) ?
    C13 C12 H12 . . 119.6 ?
    C11 C12 H12 . . 119.6 ?
    C12 C13 C14 . . 120.37(18) ?
    C12 C13 H13 . . 119.8 ?
    C14 C13 H13 . . 119.8 ?
    C13 C14 C15 . . 119.77(18) ?
    C13 C14 H14 . . 120.1 ?
    C15 C14 H14 . . 120.1 ?
    C14 C15 C10 . . 121.72(19) ?
    C14 C15 H15 . . 119.1 ?
    C10 C15 H15 . . 119.1 ?
    O5 C16 H16A . . 109.5 ?
    O5 C16 H16B . . 109.5 ?
    H16A C16 H16B . . 109.5 ?
    O5 C16 H16C . . 109.5 ?
    H16A C16 H16C . . 109.5 ?
    H16B C16 H16C . . 109.5 ?
loop_
    _geom_hbond_atom_site_label_D
    _geom_hbond_atom_site_label_H
    _geom_hbond_atom_site_label_A
    _geom_hbond_site_symmetry_A
    _geom_hbond_distance_DH
    _geom_hbond_distance_HA
    _geom_hbond_distance_DA
    _geom_hbond_angle_DHA
    N1 H1 O5 1_455 0.893(9) 2.080(10)
                                    2.9563(17) 165(2)
    O5 H5 O1 . 0.82 1.94 2.7451(16) 168
    O4 H4 N2 . 0.82 1.85 2.5612(17) 144
