# Supplementary material for: N′-[1-(2-Hydroxy­phen­yl)ethyl­idene]-2-nitro­benzohydrazide methanol solvate
Source: Acta Crystallogr Sect E Struct Rep Online. 2009 Feb 25;65(Pt 3):o585. doi: 10.1107/S160053680900508X (PMC2968426; doi:10.1107/S160053680900508X)
Supplement: Supplementary file 2 [file e-65-0o585-Isup2.hkl]

# 
# h,k,l, Fc-squared, Fo-squared, sigma(Fo-squared) and status flag 
# 
data_I
_shelx_title ' 20080829b_0m in P-1' 
_shelx_refln_list_code          4 
_shelx_F_calc_maximum      142.77 
_exptl_crystal_F_000       348.00 
_reflns_d_resolution_high  0.7830 
 
loop_ 
 _symmetry_equiv_pos_as_xyz 
 'x, y, z' 
 '-x, -y, -z' 
 
_cell_length_a     7.1237 
_cell_length_b     8.0665 
_cell_length_c    15.7638 
_cell_angle_alpha 101.950 
_cell_angle_beta   92.972 
_cell_angle_gamma 114.889 
 
_shelx_F_squared_multiplier     1.000 
 
loop_ 
 _refln_index_h 
 _refln_index_k 
 _refln_index_l 
 _refln_F_squared_calc 
 _refln_F_squared_meas 
 _refln_F_squared_sigma 
 _refln_observed_status 
   1   0   0      718.81      689.54     11.89 o 
   2   0   0     7325.96     7683.21     91.79 o 
   3   0   0      161.54      170.25      2.55 o 
   4   0   0      487.79      542.89      7.13 o 
   5   0   0       25.51       24.56      1.62 o 
   6   0   0       42.27       43.77      2.37 o 
   7   0   0       16.83       15.17      1.70 o 
   8   0   0        6.81        4.89      1.25 o 
  -8   1   0       12.79       16.35      1.92 o 
  -7   1   0        5.68        6.48      1.26 o 
  -6   1   0       30.71       25.73      1.80 o 
  -5   1   0       43.37       49.39      2.21 o 
  -4   1   0        0.12       -0.24      0.16 o 
  -3   1   0        5.02        3.14      0.39 o 
  -2   1   0        3.03        4.44      0.36 o 
  -1   1   0     2152.06     1966.57     33.34 o 
   0   1   0     1604.07     1514.65     24.65 o 
   1   1   0      852.47      862.94     14.65 o 
   2   1   0      113.51      113.59      2.74 o 
   3   1   0       10.23       12.89      0.39 o 
   4   1   0        2.58        4.97      0.78 o 
   5   1   0       34.50       32.01      1.84 o 
   6   1   0       23.72       22.77      1.74 o 
   7   1   0        0.26        0.00      0.70 o 
  -8   2   0        0.49        0.66      0.90 o 
  -7   2   0        7.36        8.75      1.37 o 
  -6   2   0        0.24        0.76      0.64 o 
  -5   2   0      126.14      129.69      2.58 o 
  -4   2   0        0.23        0.21      0.27 o 
  -3   2   0      634.16      670.70     12.06 o 
  -2   2   0       74.76       76.71      1.95 o 
  -1   2   0     2188.74     2105.63     24.79 o 
   0   2   0    20382.82    15182.93    939.68 o 
   1   2   0      276.96      277.54      3.64 o 
   2   2   0      197.28      193.36      3.96 o 
   3   2   0       56.94       50.68      1.92 o 
   4   2   0        0.02       -0.35      0.36 o 
   5   2   0        9.01        7.49      1.07 o 
   6   2   0       14.02       13.17      1.45 o 
   7   2   0        1.73        1.75      0.90 o 
  -8   3   0      108.83      139.45      5.34 o 
  -7   3   0        0.39        0.44      0.61 o 
  -6   3   0      211.99      212.02      5.35 o 
  -5   3   0       12.94       13.10      1.09 o 
  -4   3   0      357.52      351.69      7.18 o 
  -3   3   0      482.25      469.89      8.97 o 
  -2   3   0      486.35      434.21      5.69 o 
  -1   3   0      729.33      676.46      8.40 o 
   0   3   0     1809.46     1821.64     21.64 o 
   1   3   0       46.35       42.17      0.95 o 
   2   3   0       69.72       73.23      1.38 o 
   3   3   0       20.37       20.46      1.28 o 
   4   3   0        3.10        2.19      0.67 o 
   5   3   0        5.62        5.31      1.02 o 
   6   3   0        0.72        1.25      0.85 o 
  -9   4   0        0.67        3.91      1.54 o 
  -8   4   0        0.46        0.37      0.85 o 
  -6   4   0        0.68       -0.11      0.56 o 
  -5   4   0       36.95       33.45      1.66 o 
  -4   4   0        3.99        2.45      0.54 o 
  -3   4   0       92.75       78.37      2.45 o 
  -2   4   0        9.67        7.00      0.47 o 
  -1   4   0      912.79      851.10     10.61 o 
   0   4   0     1363.40     1388.26     16.81 o 
   1   4   0      214.59      223.56      3.34 o 
   2   4   0        3.40        2.76      0.60 o 
   3   4   0       56.60       52.16      2.11 o 
   4   4   0        2.84        1.57      0.72 o 
   5   4   0       17.61       19.73      1.57 o 
  -9   5   0       28.07       51.28      4.00 o 
  -7   5   0        4.55        6.12      1.19 o 
  -6   5   0        0.12       -0.30      0.50 o 
  -5   5   0        0.13       -0.18      0.42 o 
  -4   5   0       14.02       15.36      1.17 o 
  -3   5   0      268.29      254.91      4.95 o 
  -2   5   0       21.31       22.75      0.83 o 
  -1   5   0       64.05       54.54      1.33 o 
   0   5   0      840.30      830.24     12.60 o 
   1   5   0       69.01       63.87      1.91 o 
   2   5   0       98.93      100.17      3.07 o 
   3   5   0        0.84        0.40      0.55 o 
   4   5   0        1.75        1.16      0.70 o 
   5   5   0        0.15       -0.43      0.70 o 
  -7   6   0        0.74        2.13      0.96 o 
  -6   6   0       12.32       10.07      1.26 o 
  -5   6   0       65.90       62.83      2.68 o 
  -4   6   0        6.92        7.50      1.02 o 
  -3   6   0       64.13       61.91      2.08 o 
  -2   6   0       17.11       16.32      0.81 o 
  -1   6   0      968.40      915.50     11.78 o 
   0   6   0      146.09      143.68      2.69 o 
   1   6   0       47.26       47.74      2.01 o 
   2   6   0        6.88        7.53      1.00 o 
   3   6   0       24.28       21.25      1.63 o 
   4   6   0        0.30       -0.25      0.65 o 
  -8   7   0        1.85        2.53      1.33 o 
  -6   7   0       85.36       85.23      3.48 o 
  -5   7   0       28.65       26.14      1.87 o 
  -4   7   0      145.43      147.54      7.39 o 
  -3   7   0      241.69      228.58      4.00 o 
  -2   7   0      190.64      183.20      3.36 o 
  -1   7   0       91.32       85.37      2.03 o 
   0   7   0      233.01      227.38      5.46 o 
   1   7   0        3.09        3.63      0.80 o 
   2   7   0       31.13       31.08      1.87 o 
   3   7   0        3.53        2.98      1.02 o 
  -8   8   0       15.33       20.05      2.79 o 
  -7   8   0        0.20        0.62      0.81 o 
  -6   8   0        2.08        2.17      0.92 o 
  -5   8   0        4.95        2.56      0.86 o 
  -4   8   0        1.67        1.10      0.44 o 
  -3   8   0        3.69        4.39      0.61 o 
  -2   8   0        4.73        3.49      0.57 o 
  -1   8   0      110.64       97.43      2.40 o 
   0   8   0        9.44        8.77      1.12 o 
   1   8   0        4.23        2.80      0.86 o 
  -7   9   0        0.70       -0.24      0.78 o 
  -6   9   0        4.13        1.88      1.01 o 
  -5   9   0        6.65        5.95      1.29 o 
  -4   9   0        1.44        1.04      0.49 o 
  -3   9   0        0.28        1.38      0.64 o 
  -2   9   0       20.19       20.17      1.48 o 
  -1   9   0        2.25        1.32      0.69 o 
   0   9   0       15.68       14.59      1.49 o 
  -5  10   0        1.35        2.03      0.68 o 
  -4  10   0        0.40       -0.38      0.46 o 
  -3  10   0        4.67        5.84      1.61 o 
   3 -10   1        3.44        3.42      1.02 o 
   4 -10   1        5.75        6.50      1.21 o 
   5 -10   1        1.19        1.79      0.93 o 
   0  -9   1        5.82        6.79      1.15 o 
   1  -9   1        4.36        6.06      1.07 o 
   2  -9   1        0.00       -0.21      0.63 o 
   3  -9   1        0.38       -0.36      0.35 o 
   4  -9   1       16.43       16.54      1.11 o 
   5  -9   1        2.87        3.03      1.03 o 
   6  -9   1        0.01       -0.27      0.81 o 
   7  -9   1        8.37        7.25      1.87 o 
  -1  -8   1        0.78        1.09      0.73 o 
   0  -8   1       44.09       41.56      2.08 o 
   1  -8   1       11.95        9.58      0.80 o 
   2  -8   1        2.57        3.33      0.70 o 
   3  -8   1       10.41       11.32      0.87 o 
   4  -8   1       11.76       12.57      1.35 o 
   5  -8   1       17.08       18.78      1.73 o 
   6  -8   1       37.53       39.89      2.57 o 
   7  -8   1       22.10       29.04      2.76 o 
   8  -8   1        1.19        0.11      1.13 o 
  -3  -7   1        8.27        7.53      1.19 o 
  -2  -7   1        8.02       10.69      1.27 o 
  -1  -7   1       56.83       54.65      2.33 o 
   0  -7   1        1.39        2.10      0.63 o 
   1  -7   1      152.19      146.74      2.86 o 
   2  -7   1       19.33       17.58      1.18 o 
   3  -7   1      223.31      207.94      3.77 o 
   4  -7   1       95.21      100.52      2.42 o 
   5  -7   1      222.78      232.87      6.32 o 
   6  -7   1       14.84       17.27      1.70 o 
   7  -7   1        0.95       -0.10      0.89 o 
   8  -7   1       22.26       23.38      2.57 o 
  -4  -6   1       12.32       12.04      1.40 o 
  -3  -6   1        0.10        0.71      0.62 o 
  -2  -6   1        2.05        0.87      0.61 o 
  -1  -6   1        3.97        3.31      0.69 o 
   0  -6   1      402.91      395.61      5.71 o 
   1  -6   1        0.58       -0.17      0.44 o 
   2  -6   1       17.45       18.34      0.85 o 
   3  -6   1       37.46       35.49      1.22 o 
   4  -6   1       38.29       37.48      1.98 o 
   5  -6   1       12.63       12.23      1.28 o 
   6  -6   1      103.63      109.22      4.29 o 
   7  -6   1      106.74      125.62      4.80 o 
   8  -6   1        4.21        6.64      1.50 o 
  -5  -5   1        2.54        1.77      0.89 o 
  -4  -5   1        2.41        2.23      0.76 o 
  -3  -5   1        6.54        7.93      1.03 o 
  -2  -5   1       21.63       19.96      1.30 o 
  -1  -5   1       38.68       37.44      1.54 o 
   0  -5   1       48.56       48.87      1.26 o 
   1  -5   1        7.22        4.87      0.43 o 
   2  -5   1       26.04       27.80      0.93 o 
   3  -5   1        6.45        4.44      0.66 o 
   4  -5   1        5.06        5.40      0.81 o 
   5  -5   1       90.43       99.24      3.29 o 
   6  -5   1       42.25       40.32      2.32 o 
   7  -5   1       37.73       39.28      2.41 o 
   9  -5   1       15.25       32.92      3.54 o 
  -5  -4   1       25.33       24.61      1.76 o 
  -4  -4   1       25.31       27.03      1.63 o 
  -3  -4   1       75.04       75.74      2.60 o 
  -2  -4   1       15.65       15.05      1.03 o 
  -1  -4   1      164.41      176.44      2.76 o 
   0  -4   1     1088.35     1136.19     13.90 o 
   1  -4   1      857.37      875.34     10.89 o 
   2  -4   1       35.35       30.37      1.47 o 
   3  -4   1       68.61       79.45      2.49 o 
   4  -4   1      123.47      129.97      3.56 o 
   5  -4   1        2.62        1.21      0.57 o 
   6  -4   1      360.64      363.85      8.36 o 
   8  -4   1        0.39       -0.68      0.73 o 
   9  -4   1        4.89        9.35      2.02 o 
  -6  -3   1       41.67       44.47      2.39 o 
  -5  -3   1        0.05        0.57      0.57 o 
  -4  -3   1        2.04        1.88      0.64 o 
  -3  -3   1       29.43       26.89      1.39 o 
  -2  -3   1       90.87       93.53      2.51 o 
  -1  -3   1     1004.83      972.27     11.84 o 
   0  -3   1        0.02        0.49      0.68 o 
   1  -3   1      525.95      512.05      6.51 o 
   2  -3   1       20.74       20.76      0.66 o 
   3  -3   1       25.54       25.48      1.21 o 
   4  -3   1      243.61      246.69      5.65 o 
   5  -3   1      100.18       93.66      3.00 o 
   6  -3   1      322.13      326.96      7.34 o 
   7  -3   1       22.68       22.06      1.90 o 
   8  -3   1       18.41       15.24      1.97 o 
  -7  -2   1        2.98        1.02      0.75 o 
  -6  -2   1       14.96       13.34      1.41 o 
  -5  -2   1        0.02        0.60      0.58 o 
  -4  -2   1       11.34       10.60      1.02 o 
  -3  -2   1       50.23       53.47      1.92 o 
  -2  -2   1      203.06      189.63      4.06 o 
  -1  -2   1      130.79      144.34      2.04 o 
   0  -2   1     1240.75     1271.00     15.10 o 
   1  -2   1     1405.65     1320.86     26.43 o 
   2  -2   1      419.50      436.58      8.03 o 
   3  -2   1      565.30      561.22     10.45 o 
   4  -2   1      107.94      102.96      2.83 o 
   5  -2   1       15.02       12.12      1.33 o 
   6  -2   1      293.56      296.49      7.45 o 
   7  -2   1        0.01        0.10      0.58 o 
   8  -2   1        0.14        0.76      0.86 o 
  -7  -1   1        0.42        0.10      0.71 o 
  -6  -1   1       38.92       40.47      2.24 o 
  -5  -1   1        9.61        6.26      0.96 o 
  -4  -1   1      125.09      124.53      3.49 o 
  -3  -1   1      581.99      564.95     10.52 o 
  -2  -1   1        5.21        7.17      0.57 o 
  -1  -1   1     1694.41     1665.15     27.59 o 
   0  -1   1     1731.13     1654.20     26.92 o 
   1  -1   1      648.69      650.38     11.36 o 
   2  -1   1     3369.24     3319.24     55.64 o 
   3  -1   1       16.51       14.91      0.78 o 
   4  -1   1      218.45      218.63      3.45 o 
   5  -1   1       15.18       17.65      1.38 o 
   6  -1   1       20.86       24.57      1.87 o 
   7  -1   1       66.54       61.51      3.08 o 
   8  -1   1       18.97       19.75      2.07 o 
  -8   0   1        7.75       10.36      1.60 o 
  -7   0   1        0.13        0.29      0.67 o 
  -6   0   1       15.92       15.99      1.48 o 
  -5   0   1       39.36       37.75      1.91 o 
  -4   0   1      252.23      242.75      5.53 o 
  -3   0   1      214.78      217.20      3.07 o 
  -2   0   1     2095.11     2103.50     43.69 o 
  -1   0   1     3741.58     4057.52     68.72 o 
   1   0   1        0.01       -0.34      0.23 o 
   2   0   1     4834.10     5141.48     60.84 o 
   3   0   1       87.16       80.18      1.50 o 
   4   0   1      604.50      631.11      8.24 o 
   5   0   1        2.23        2.46      0.77 o 
   6   0   1      315.13      319.11      7.87 o 
   7   0   1        0.90        0.60      0.74 o 
   8   0   1       11.78       12.71      1.79 o 
  -8   1   1        9.42       12.70      1.72 o 
  -7   1   1        5.48        4.27      1.09 o 
  -6   1   1       11.74       10.56      1.27 o 
  -5   1   1       36.28       46.33      2.10 o 
  -4   1   1      163.78      152.53      2.56 o 
  -3   1   1     1146.10     1267.89     24.12 o 
  -2   1   1       27.59       26.52      0.86 o 
  -1   1   1        4.36        1.67      0.27 o 
   0   1   1      206.82      198.35      2.53 o 
   1   1   1      169.57      172.64      2.35 o 
   2   1   1       30.67       25.87      0.64 o 
   3   1   1       17.01       15.89      0.55 o 
   4   1   1        0.08        0.69      0.49 o 
   5   1   1       51.12       51.56      2.40 o 
   6   1   1       79.53       81.88      3.36 o 
   7   1   1       46.11       43.98      2.64 o 
  -8   2   1       57.16       66.97      3.49 o 
  -7   2   1       10.09       13.68      1.58 o 
  -6   2   1      308.21      301.69      7.37 o 
  -5   2   1       21.52       26.94      1.03 o 
  -4   2   1        4.87        1.83      0.40 o 
  -3   2   1     1041.29     1049.09     18.31 o 
  -2   2   1      203.87      190.91      3.94 o 
  -1   2   1     3026.21     2848.51     33.89 o 
   0   2   1     6226.79     5520.24    269.84 o 
   1   2   1      228.31      200.28      2.78 o 
   2   2   1       10.44       14.13      0.49 o 
   3   2   1        0.10        0.19      0.38 o 
   4   2   1        0.00       -0.47      0.43 o 
   5   2   1       14.60       14.74      1.40 o 
   6   2   1        5.60        7.16      1.23 o 
   7   2   1        0.00       -1.04      0.70 o 
  -9   3   1       20.81       28.12      2.75 o 
  -8   3   1        0.24        1.48      0.92 o 
  -7   3   1      103.24      105.83      4.10 o 
  -6   3   1       29.62       33.16      1.35 o 
  -5   3   1        9.61       10.10      0.90 o 
  -4   3   1       58.13       58.18      1.98 o 
  -3   3   1       25.48       28.51      1.26 o 
  -2   3   1      103.54      119.91      1.45 o 
  -1   3   1      440.36      436.01      5.60 o 
   0   3   1      152.72      168.53      2.50 o 
   1   3   1       22.37       24.55      0.72 o 
   2   3   1       55.21       44.63      1.04 o 
   3   3   1       90.28       86.11      2.75 o 
   4   3   1       13.42       11.82      1.19 o 
   5   3   1       12.84       10.16      1.25 o 
   6   3   1       37.71       37.71      2.30 o 
  -9   4   1       26.86       36.25      3.04 o 
  -8   4   1       60.21       75.12      3.91 o 
  -6   4   1      190.37      183.39      4.78 o 
  -5   4   1      126.40      127.62      3.63 o 
  -4   4   1       64.52       59.34      2.16 o 
  -3   4   1       92.88       93.67      1.33 o 
  -2   4   1      161.84      156.43      2.54 o 
  -1   4   1     1172.74     1186.04     14.49 o 
   0   4   1      746.50      715.49      9.04 o 
   1   4   1       47.25       39.59      1.05 o 
   2   4   1        9.18       10.11      0.91 o 
   3   4   1       22.10       19.45      1.36 o 
   4   4   1        7.69        9.08      1.17 o 
   5   4   1        3.16        3.35      0.94 o 
  -9   5   1        5.28        7.66      2.03 o 
  -7   5   1       75.10       94.46      4.04 o 
  -6   5   1        6.78        6.26      0.97 o 
  -5   5   1        0.78        0.92      0.54 o 
  -4   5   1      108.49       97.39      3.14 o 
  -3   5   1       81.72       74.28      1.69 o 
  -2   5   1       10.94        5.78      0.47 o 
  -1   5   1      101.94       94.73      1.88 o 
   0   5   1       53.21       59.39      1.43 o 
   1   5   1        2.12        2.89      0.42 o 
   2   5   1       17.67       17.37      1.26 o 
   3   5   1        0.72        0.57      0.61 o 
   4   5   1       12.10       12.92      1.38 o 
  -7   6   1        3.34        2.36      0.84 o 
  -6   6   1        2.26        2.95      0.89 o 
  -5   6   1        0.09       -0.17      0.48 o 
  -4   6   1       94.50       84.79      3.08 o 
  -3   6   1      101.11      102.84      2.21 o 
  -2   6   1      388.77      386.32      5.64 o 
  -1   6   1       54.90       50.81      1.42 o 
   0   6   1        1.08        1.43      0.37 o 
   1   6   1      101.19       97.21      3.01 o 
   2   6   1        3.04        3.23      0.82 o 
   3   6   1       19.97       20.16      1.57 o 
   4   6   1        0.56       -0.46      0.70 o 
  -8   7   1        2.07        2.59      1.39 o 
  -7   7   1       27.31       29.27      2.09 o 
  -6   7   1        2.13        1.96      0.84 o 
  -5   7   1        2.06        2.17      0.86 o 
  -4   7   1      121.18      119.80      2.66 o 
  -3   7   1       12.90       11.94      0.82 o 
  -2   7   1      109.34      109.92      2.40 o 
  -1   7   1       17.91       18.25      0.92 o 
   0   7   1        8.77        8.49      1.00 o 
   1   7   1        4.73        4.10      0.83 o 
   2   7   1       20.09       19.26      1.57 o 
  -8   8   1        9.33       19.94      3.06 o 
  -7   8   1        4.94        4.90      1.21 o 
  -6   8   1        0.97       -0.15      0.74 o 
  -5   8   1        0.01        0.03      0.60 o 
  -4   8   1        1.28        0.04      0.35 o 
  -3   8   1        7.18        7.70      0.75 o 
  -2   8   1       28.34       30.34      1.28 o 
  -1   8   1       58.36       56.30      2.86 o 
   0   8   1        5.00        4.20      0.86 o 
   1   8   1        5.75        3.91      0.97 o 
  -7   9   1        0.38        0.39      0.95 o 
  -6   9   1       30.95       40.12      2.75 o 
  -5   9   1        3.44        3.07      0.94 o 
  -4   9   1        0.05        0.00      0.39 o 
  -3   9   1       12.18       12.28      0.97 o 
  -2   9   1        0.99        0.83      0.46 o 
  -1   9   1        8.09        6.07      1.03 o 
   3 -10   2        0.15        0.53      0.76 o 
   4 -10   2        7.21        7.75      0.94 o 
   5 -10   2        0.74        0.48      0.90 o 
   0  -9   2        1.26        2.68      0.85 o 
   1  -9   2        1.41        1.52      0.74 o 
   2  -9   2        1.79        1.57      0.52 o 
   3  -9   2       25.87       23.60      3.45 o 
   4  -9   2        3.48        4.17      0.71 o 
   5  -9   2       13.13       14.89      1.71 o 
   6  -9   2       33.83       43.99      3.13 o 
   7  -9   2       47.40       57.52      3.82 o 
  -2  -8   2        3.26        4.52      1.03 o 
  -1  -8   2        8.00        8.52      1.17 o 
   0  -8   2        0.44        0.57      0.57 o 
   1  -8   2        0.24        0.13      0.37 o 
   2  -8   2        5.30        2.84      0.56 o 
   3  -8   2        0.16        0.20      0.37 o 
   4  -8   2        1.95        1.64      0.84 o 
   5  -8   2        0.00       -0.37      0.51 o 
   6  -8   2      163.69      185.83      6.42 o 
   7  -8   2       13.22       15.21      2.08 o 
   8  -8   2        3.77        4.53      1.54 o 
  -3  -7   2        6.10        3.38      0.94 o 
  -2  -7   2        1.81        1.23      0.67 o 
  -1  -7   2       12.44       13.27      1.23 o 
   0  -7   2        0.54        0.82      0.50 o 
   1  -7   2        5.92        4.21      0.57 o 
   2  -7   2        3.57        3.18      0.54 o 
   3  -7   2      171.82      163.05      3.21 o 
   4  -7   2        0.17        0.26      0.40 o 
   5  -7   2      257.33      260.55      6.83 o 
   6  -7   2      143.08      157.39      5.51 o 
   7  -7   2      293.73      333.19      9.22 o 
   8  -7   2        2.74        2.99      1.20 o 
  -4  -6   2        3.15        2.19      0.83 o 
  -3  -6   2       10.46        9.26      1.18 o 
  -2  -6   2       75.92       79.06      2.78 o 
  -1  -6   2        9.36        9.45      0.96 o 
   0  -6   2       63.82       59.78      1.55 o 
   1  -6   2        0.60        0.36      0.27 o 
   2  -6   2      224.00      211.18      3.57 o 
   3  -6   2      192.04      180.36      3.29 o 
   4  -6   2      110.00      105.31      3.50 o 
   5  -6   2      271.25      306.96      7.83 o 
   6  -6   2      409.99      438.61     10.36 o 
   7  -6   2       35.06       41.59      2.65 o 
   8  -6   2        5.19        5.53      1.36 o 
  -5  -5   2        1.02        0.77      0.76 o 
  -4  -5   2        2.97        3.10      0.82 o 
  -3  -5   2        0.34        0.58      0.53 o 
  -2  -5   2       13.24       13.75      1.12 o 
  -1  -5   2        0.14        0.14      0.37 o 
   0  -5   2        3.62        5.07      0.45 o 
   1  -5   2       56.77       60.43      1.42 o 
   2  -5   2       51.11       47.50      1.27 o 
   3  -5   2       44.41       41.62      1.24 o 
   4  -5   2       15.56       14.88      1.17 o 
   5  -5   2       55.68       57.37      2.59 o 
   6  -5   2      287.33      293.89      7.46 o 
   7  -5   2      134.01      140.73      4.74 o 
  -6  -4   2       20.75       19.84      1.78 o 
  -5  -4   2        9.62        6.59      1.06 o 
  -4  -4   2        3.10        3.69      0.81 o 
  -3  -4   2       15.03       12.72      1.04 o 
  -2  -4   2       71.03       69.15      2.25 o 
  -1  -4   2       69.56       77.48      2.08 o 
   0  -4   2       28.01       31.90      0.64 o 
   1  -4   2      338.17      332.14      4.60 o 
   2  -4   2        7.90        5.95      0.55 o 
   3  -4   2        0.63        0.90      0.41 o 
   4  -4   2        4.44        6.43      0.88 o 
   5  -4   2      290.14      273.21      6.56 o 
   6  -4   2      119.25      117.11      3.87 o 
   8  -4   2       19.96       23.30      2.49 o 
  -6  -3   2       30.53       28.72      1.93 o 
  -5  -3   2        5.23        5.82      0.97 o 
  -4  -3   2       87.44       82.02      2.78 o 
  -3  -3   2       50.37       53.51      1.97 o 
  -2  -3   2      271.59      270.63      5.54 o 
  -1  -3   2       63.43       63.77      1.21 o 
   0  -3   2      959.91     1019.64      9.74 o 
   1  -3   2      350.85      354.32      4.69 o 
   2  -3   2       11.27       13.91      0.82 o 
   3  -3   2       65.55       69.34      2.28 o 
   4  -3   2        5.30        6.42      0.77 o 
   5  -3   2        0.05        0.29      0.38 o 
   6  -3   2      390.27      387.93      8.44 o 
   7  -3   2       37.00       40.04      2.57 o 
   8  -3   2        3.64        2.69      1.06 o 
  -7  -2   2        0.85       -0.18      0.64 o 
  -6  -2   2       45.52       46.47      2.35 o 
  -5  -2   2        1.23        1.38      0.63 o 
  -4  -2   2        8.03        9.48      0.96 o 
  -3  -2   2      365.76      350.63      7.01 o 
  -2  -2   2      259.40      254.55      5.10 o 
  -1  -2   2       76.55       68.89      1.16 o 
   0  -2   2      248.63      254.82      2.64 o 
   1  -2   2        0.45       -0.21      0.14 o 
   2  -2   2     1231.20     1209.81     21.07 o 
   3  -2   2       54.53       48.92      1.71 o 
   4  -2   2        1.47        0.77      0.35 o 
   5  -2   2      401.51      402.34      6.03 o 
   6  -2   2       57.80       62.50      2.91 o 
   7  -2   2       23.85       22.09      2.01 o 
   8  -2   2        3.29        5.40      1.32 o 
  -7  -1   2        4.80        4.43      1.05 o 
  -6  -1   2       26.72       26.93      1.79 o 
  -5  -1   2       24.70       24.20      1.50 o 
  -4  -1   2        0.12        0.15      0.34 o 
  -3  -1   2       60.26       63.79      2.00 o 
  -2  -1   2      248.65      241.19      4.74 o 
  -1  -1   2       89.94      102.59      2.11 o 
   0  -1   2      200.71      194.69      1.97 o 
   1  -1   2      252.85      243.66      4.65 o 
   2  -1   2     1161.78     1177.36     20.28 o 
   3  -1   2      106.97       96.29      2.43 o 
   4  -1   2      624.14      632.46      8.41 o 
   5  -1   2      112.66      107.55      3.62 o 
   6  -1   2      908.38      909.51     17.84 o 
   7  -1   2        0.29       -0.09      0.63 o 
   8  -1   2       18.23       15.54      1.90 o 
  -8   0   2        5.86        9.22      1.50 o 
  -7   0   2        0.58        0.37      0.62 o 
  -6   0   2       45.29       44.56      2.25 o 
  -5   0   2        0.14       -0.52      0.35 o 
  -4   0   2       24.10       27.54      1.39 o 
  -3   0   2     1700.38     1866.39     22.21 o 
  -2   0   2      189.99      197.57      2.65 o 
  -1   0   2      763.88      756.60      7.22 o 
   0   0   2      145.13      138.32      1.75 o 
   1   0   2     3665.97     3898.01     64.09 o 
   2   0   2     2889.84     3049.77     35.97 o 
   3   0   2      445.25      454.06      6.07 o 
   4   0   2      454.86      458.13      6.31 o 
   5   0   2      816.28      824.61     15.99 o 
   6   0   2       34.97       32.31      2.14 o 
   7   0   2      105.47      100.94      4.09 o 
  -8   1   2        5.55        6.87      1.40 o 
  -7   1   2       23.28       26.40      1.90 o 
  -6   1   2       29.21       29.96      1.84 o 
  -5   1   2       22.62       23.11      1.40 o 
  -4   1   2       12.64       12.72      0.57 o 
  -3   1   2        1.69        1.68      0.34 o 
  -2   1   2      669.30      606.76     10.62 o 
  -1   1   2     1947.46     1960.26     18.38 o 
   0   1   2       96.60       98.64      1.41 o 
   1   1   2      627.11      613.98      7.59 o 
   2   1   2      152.95      159.26      2.42 o 
   3   1   2      154.96      154.76      4.68 o 
   4   1   2        9.45       11.29      1.13 o 
   5   1   2      202.39      215.82      5.75 o 
   6   1   2      165.85      162.16      5.07 o 
   7   1   2        9.08        8.39      1.45 o 
  -8   2   2        3.83        6.70      1.41 o 
  -7   2   2       21.24       24.71      1.90 o 
  -6   2   2        2.47        2.61      0.77 o 
  -5   2   2        6.74        5.15      0.48 o 
  -4   2   2       87.82       64.14      1.93 o 
  -3   2   2     1364.03     1437.97     24.74 o 
  -2   2   2      967.06      966.49     11.26 o 
  -1   2   2      116.38      111.38      1.25 o 
   0   2   2      698.17      624.94      7.67 o 
   1   2   2      267.33      290.44      4.47 o 
   2   2   2       11.70       13.83      0.56 o 
   3   2   2       28.82       31.03      1.54 o 
   4   2   2       75.31       70.56      2.70 o 
   5   2   2      148.51      154.59      4.69 o 
   6   2   2        7.15        7.16      1.23 o 
  -9   3   2        9.94       10.29      1.86 o 
  -8   3   2        0.18        0.32      0.83 o 
  -7   3   2        0.93        0.58      0.63 o 
  -6   3   2       62.20       65.94      2.84 o 
  -5   3   2      193.91      214.49      4.96 o 
  -4   3   2       10.24       14.02      0.97 o 
  -3   3   2      223.18      230.17      4.99 o 
  -2   3   2      260.62      239.19      2.58 o 
  -1   3   2      149.33      150.73      2.30 o 
   0   3   2      434.71      418.30      7.71 o 
   1   3   2       15.88       18.79      1.18 o 
   2   3   2       66.85       62.26      1.35 o 
   3   3   2       14.01       13.84      1.10 o 
   4   3   2       10.41        8.88      1.08 o 
   5   3   2       10.36       12.64      1.42 o 
   6   3   2       19.00       18.16      1.76 o 
  -8   4   2        9.24       15.59      1.96 o 
  -7   4   2        2.14        1.02      0.80 o 
  -6   4   2        3.08        2.90      0.70 o 
  -5   4   2       23.39       26.87      1.45 o 
  -4   4   2        3.05        3.59      0.65 o 
  -3   4   2      987.16     1057.56     10.30 o 
  -2   4   2       19.57       27.03      0.50 o 
  -1   4   2      113.96       92.93      1.72 o 
   0   4   2       23.21       23.81      1.26 o 
   1   4   2        3.26        2.24      0.71 o 
   2   4   2        0.62        0.81      0.44 o 
   3   4   2        0.39        0.14      0.49 o 
   4   4   2       30.03       29.65      1.82 o 
   5   4   2       19.91       22.69      1.79 o 
  -8   5   2       11.78       18.46      2.36 o 
  -7   5   2        2.63        2.03      0.77 o 
  -6   5   2       60.28       58.45      2.52 o 
  -5   5   2       24.83       26.61      1.59 o 
  -4   5   2        3.56        2.16      0.63 o 
  -3   5   2       13.78       13.78      1.04 o 
  -2   5   2       10.67       10.02      0.57 o 
  -1   5   2        6.51        6.92      0.51 o 
   0   5   2      138.30      125.48      4.90 o 
   1   5   2        0.23        0.31      0.26 o 
   2   5   2        0.01        0.21      0.46 o 
   3   5   2        8.71        7.15      1.02 o 
   4   5   2        4.75        4.89      1.03 o 
  -7   6   2       11.99       12.46      1.43 o 
  -6   6   2        0.41        0.43      0.61 o 
  -5   6   2        0.90        0.73      0.57 o 
  -4   6   2       21.40       24.42      1.62 o 
  -3   6   2      100.02      102.68      2.20 o 
  -2   6   2        1.03        2.19      0.56 o 
  -1   6   2       79.02       81.09      1.85 o 
   0   6   2      199.68      209.37      3.55 o 
   1   6   2       44.90       47.75      2.03 o 
   2   6   2       32.95       37.06      1.95 o 
   3   6   2       41.56       42.70      2.29 o 
  -8   7   2        6.11        4.84      1.24 o 
  -7   7   2       11.73       13.29      1.59 o 
  -6   7   2       21.48       22.04      1.77 o 
  -5   7   2       11.60       11.38      1.37 o 
  -4   7   2        0.41        0.62      0.38 o 
  -3   7   2      101.41      103.64      2.36 o 
  -2   7   2       19.05       19.27      0.95 o 
  -1   7   2       15.58       13.44      0.83 o 
   0   7   2        8.85        9.32      1.01 o 
   1   7   2        0.63        0.15      0.56 o 
   2   7   2       16.55       18.02      1.55 o 
  -7   8   2        3.37        4.85      1.23 o 
  -6   8   2        7.63        7.01      1.35 o 
  -5   8   2        0.01        0.87      0.70 o 
  -4   8   2        0.00       -0.21      0.36 o 
  -3   8   2       23.09       22.57      1.12 o 
  -2   8   2       32.60       27.64      1.22 o 
  -1   8   2        4.26        3.48      0.60 o 
   0   8   2       13.58       11.88      1.22 o 
   1   8   2        0.11        0.13      0.65 o 
  -6   9   2        0.23       -0.07      0.78 o 
  -5   9   2        9.86       11.77      1.60 o 
  -4   9   2        9.09       11.81      1.50 o 
  -3   9   2       31.57       30.68      1.41 o 
  -2   9   2        6.56        7.39      1.19 o 
  -1   9   2       10.95        9.23      1.21 o 
   2 -10   3       14.92       15.54      1.61 o 
   3 -10   3       10.42       11.34      3.12 o 
   4 -10   3        9.47       11.64      1.17 o 
   5 -10   3        3.09        3.96      1.32 o 
   0  -9   3        2.58        1.69      0.75 o 
   1  -9   3        0.01        0.17      0.58 o 
   2  -9   3       11.26       11.08      1.42 o 
   3  -9   3        0.37        0.72      0.45 o 
   4  -9   3        0.02        0.27      0.46 o 
   5  -9   3        0.10        0.63      0.85 o 
   6  -9   3       16.72       18.73      2.23 o 
   7  -9   3       15.14       17.72      2.37 o 
  -2  -8   3        9.33        8.75      1.24 o 
  -1  -8   3        2.30        3.33      0.90 o 
   0  -8   3        2.79        3.90      0.88 o 
   1  -8   3        0.09       -0.03      0.50 o 
   2  -8   3        6.14        6.89      0.72 o 
   3  -8   3       20.71       25.16      1.20 o 
   4  -8   3       11.34       10.79      0.96 o 
   5  -8   3       32.01       28.80      2.24 o 
   6  -8   3        5.77        6.66      1.43 o 
   7  -8   3       21.49       26.04      2.52 o 
   8  -8   3       16.92       17.91      2.35 o 
  -3  -7   3        1.96        2.00      0.78 o 
  -2  -7   3        1.64        1.23      0.69 o 
  -1  -7   3        0.22        0.68      0.53 o 
   0  -7   3        0.43        0.77      0.55 o 
   1  -7   3       15.13       15.74      1.96 o 
   2  -7   3      112.29       97.68      2.26 o 
   3  -7   3        1.56        0.80      0.42 o 
   4  -7   3       73.40       70.33      2.07 o 
   5  -7   3       40.53       37.30      2.42 o 
   6  -7   3      251.74      269.78      7.66 o 
   7  -7   3       20.58       23.39      2.24 o 
   8  -7   3        2.62        5.62      1.42 o 
  -4  -6   3        0.57       -0.05      0.57 o 
  -3  -6   3        6.84        5.27      0.93 o 
  -2  -6   3       17.52       17.36      1.26 o 
  -1  -6   3       22.50       21.90      1.33 o 
   0  -6   3       15.35       15.45      0.83 o 
   1  -6   3        5.92        3.32      0.45 o 
   2  -6   3      196.55      183.30      3.23 o 
   3  -6   3      175.71      164.10      3.10 o 
   4  -6   3      223.74      217.38      5.97 o 
   5  -6   3        6.76        7.22      1.18 o 
   6  -6   3        4.90        3.96      1.12 o 
   7  -6   3        0.04       -0.66      0.61 o 
   8  -6   3       39.76       39.69      2.74 o 
  -5  -5   3        0.12        0.71      0.76 o 
  -4  -5   3        0.48        1.10      0.67 o 
  -3  -5   3       12.84       13.88      1.14 o 
  -2  -5   3       29.38       29.26      1.51 o 
  -1  -5   3       25.22       27.62      1.34 o 
   0  -5   3       59.78       56.56      1.36 o 
   1  -5   3       45.08       37.80      1.61 o 
   2  -5   3       62.50       65.84      1.55 o 
   3  -5   3       71.30       76.99      1.85 o 
   4  -5   3        1.47        1.21      0.53 o 
   5  -5   3        4.64        4.95      0.94 o 
   6  -5   3      315.29      331.13      8.13 o 
   7  -5   3        3.67        5.74      1.17 o 
  -6  -4   3        3.88        3.40      0.96 o 
  -5  -4   3        2.21        0.86      0.64 o 
  -4  -4   3       74.29       74.60      2.72 o 
  -3  -4   3       86.13       95.03      2.91 o 
  -2  -4   3      418.90      444.80      8.66 o 
  -1  -4   3       23.47       20.69      1.20 o 
   0  -4   3     1259.97     1296.80     18.76 o 
   1  -4   3        0.00        0.27      0.26 o 
   2  -4   3       68.78       78.99      2.59 o 
   3  -4   3        0.29        1.16      0.44 o 
   4  -4   3        3.36        2.48      0.63 o 
   5  -4   3      476.82      476.39     10.11 o 
   6  -4   3       16.34       18.78      1.56 o 
   8  -4   3        1.94        1.22      1.07 o 
  -6  -3   3        4.57        3.61      0.89 o 
  -5  -3   3        1.96        3.35      0.78 o 
  -4  -3   3       82.53       77.37      2.62 o 
  -3  -3   3        1.14        2.32      0.55 o 
  -2  -3   3      395.50      400.35      7.66 o 
  -1  -3   3      187.16      208.76      3.01 o 
   0  -3   3     1694.40     1792.70     17.22 o 
   1  -3   3      489.25      484.90      6.31 o 
   2  -3   3      160.60      191.42      3.93 o 
   3  -3   3       52.31       48.25      1.88 o 
   4  -3   3       53.79       49.75      1.99 o 
   5  -3   3        3.08        3.66      0.74 o 
   6  -3   3      258.73      265.39      6.36 o 
   7  -3   3        0.06       -0.59      0.55 o 
   8  -3   3        1.72        4.06      1.29 o 
  -7  -2   3        0.01       -0.82      0.55 o 
  -6  -2   3        0.15        0.35      0.58 o 
  -5  -2   3        0.04        0.17      0.43 o 
  -4  -2   3       61.88       54.72      2.05 o 
  -3  -2   3      283.03      311.67      6.30 o 
  -2  -2   3      599.78      592.44     10.56 o 
  -1  -2   3       25.01       23.06      0.48 o 
   0  -2   3      862.14      863.92      8.26 o 
   1  -2   3      204.13      195.07      2.79 o 
   2  -2   3        4.86        6.16      0.62 o 
   3  -2   3       66.88       81.71      2.39 o 
   4  -2   3       15.14       13.29      0.96 o 
   5  -2   3      613.92      614.18      8.60 o 
   6  -2   3       10.33       10.46      1.39 o 
   7  -2   3        0.43        1.51      0.83 o 
   8  -2   3        0.02        1.17      0.94 o 
  -7  -1   3        3.65        1.57      0.78 o 
  -6  -1   3        1.92        2.00      0.72 o 
  -5  -1   3        1.79        2.62      0.68 o 
  -4  -1   3      160.35      170.97      4.17 o 
  -3  -1   3        2.27        2.81      0.47 o 
  -2  -1   3      113.63       94.34      2.21 o 
  -1  -1   3     2180.00     2158.42     40.83 o 
   0  -1   3      549.71      568.23      5.47 o 
   1  -1   3       46.14       37.07      1.19 o 
   2  -1   3      195.92      205.87      4.27 o 
   3  -1   3       49.64       52.40      1.69 o 
   4  -1   3      559.60      554.87      7.59 o 
   5  -1   3      116.15      112.30      3.77 o 
   6  -1   3        0.08        1.64      0.80 o 
   7  -1   3        8.80        6.65      1.30 o 
   8  -1   3       41.44       41.20      2.83 o 
  -8   0   3        4.06        5.56      1.23 o 
  -7   0   3        0.00       -0.49      0.51 o 
  -6   0   3        8.44        8.02      1.06 o 
  -5   0   3        1.61        1.92      0.56 o 
  -4   0   3       29.49       37.39      1.57 o 
  -3   0   3      307.64      327.37      8.79 o 
  -2   0   3      196.64      216.46      2.87 o 
  -1   0   3      148.78      130.93      1.42 o 
   0   0   3      252.54      243.27      3.01 o 
   1   0   3     2744.87     2941.26     34.60 o 
   2   0   3      227.87      216.87      3.18 o 
   3   0   3     1486.60     1551.46     18.90 o 
   4   0   3        5.29        4.50      0.47 o 
   5   0   3       10.47       12.67      1.37 o 
   6   0   3        5.10        2.72      0.95 o 
   7   0   3       66.29       57.37      3.07 o 
  -8   1   3        0.42        0.68      0.80 o 
  -7   1   3       15.31       14.53      1.50 o 
  -6   1   3        4.43        4.35      0.85 o 
  -5   1   3       14.95       13.68      1.08 o 
  -4   1   3      528.45      562.87      7.32 o 
  -3   1   3       13.31        8.11      0.41 o 
  -2   1   3     1202.48     1156.22     13.40 o 
  -1   1   3     1888.06     1911.05     21.68 o 
   0   1   3     1181.37     1192.37     14.18 o 
   1   1   3      981.16      934.05     11.36 o 
   2   1   3        9.32       11.19      0.51 o 
   3   1   3      330.39      341.84      4.98 o 
   4   1   3       66.40       64.76      2.60 o 
   5   1   3       86.68       90.71      3.40 o 
   6   1   3        1.31        0.89      0.82 o 
   7   1   3        0.03       -0.80      0.62 o 
  -8   2   3        2.00        0.49      0.87 o 
  -7   2   3       34.63       32.28      2.08 o 
  -6   2   3        0.18       -0.51      0.34 o 
  -5   2   3       10.75        8.59      0.73 o 
  -4   2   3      458.24      498.81      9.36 o 
  -3   2   3      214.02      232.13      4.80 o 
  -2   2   3        0.99        0.44      0.15 o 
  -1   2   3     1225.78     1181.42     11.14 o 
   0   2   3      788.77      761.84      9.30 o 
   1   2   3        9.95       12.40      1.18 o 
   2   2   3      427.15      423.07      5.68 o 
   3   2   3       35.81       40.85      1.84 o 
   4   2   3       38.43       38.59      1.99 o 
   5   2   3       61.14       64.84      2.90 o 
   6   2   3        0.00       -0.25      0.68 o 
  -8   3   3        6.54        7.18      1.43 o 
  -7   3   3       54.23       60.67      2.91 o 
  -6   3   3       20.09       20.05      1.49 o 
  -5   3   3       47.74       57.64      2.07 o 
  -4   3   3      628.28      624.82     11.75 o 
  -3   3   3      249.35      282.89      3.83 o 
  -2   3   3     1403.58     1413.83     15.64 o 
  -1   3   3      262.62      290.10      3.93 o 
   0   3   3      198.08      197.40      2.90 o 
   1   3   3        7.61       10.12      0.73 o 
   2   3   3       66.58       68.03      2.58 o 
   3   3   3       13.87       13.93      1.13 o 
   4   3   3       27.61       26.77      1.71 o 
   5   3   3      110.47      107.45      3.84 o 
   6   3   3        2.34        0.82      0.84 o 
  -7   4   3      102.60      121.88      4.52 o 
  -6   4   3       11.00       10.09      1.03 o 
  -5   4   3       60.56       61.59      2.32 o 
  -4   4   3      414.15      448.32      5.90 o 
  -3   4   3       15.66       16.23      0.46 o 
  -2   4   3       53.27       55.85      0.86 o 
  -1   4   3      126.16      127.62      3.24 o 
   0   4   3      122.55      129.45      2.24 o 
   1   4   3       59.54       56.57      1.65 o 
   2   4   3       36.91       38.37      1.71 o 
   3   4   3        1.69        1.80      0.66 o 
   4   4   3       34.19       29.38      1.84 o 
   5   4   3       11.38       11.60      1.43 o 
  -7   5   3        9.89       11.39      1.29 o 
  -6   5   3       22.68       18.91      1.45 o 
  -5   5   3        5.83        7.02      0.97 o 
  -4   5   3      106.51       99.38      3.22 o 
  -3   5   3        0.07        0.65      0.27 o 
  -2   5   3      340.92      320.77     13.99 o 
  -1   5   3       13.92       16.65      0.83 o 
   0   5   3       35.36       32.67      1.08 o 
   1   5   3        2.44        2.90      0.43 o 
   2   5   3       41.35       41.87      1.92 o 
   3   5   3       34.78       37.45      1.99 o 
   4   5   3       30.21       29.50      1.94 o 
  -7   6   3       51.45       52.73      2.67 o 
  -6   6   3        1.48        2.22      0.79 o 
  -5   6   3       35.92       31.88      1.92 o 
  -4   6   3      168.41      170.13      4.82 o 
  -3   6   3       14.15       17.54      0.83 o 
  -2   6   3       34.25       35.15      1.93 o 
  -1   6   3        0.22        0.87      0.43 o 
   0   6   3        4.86        3.63      0.49 o 
   1   6   3        7.18        9.30      1.02 o 
   2   6   3       21.17       23.60      1.59 o 
   3   6   3        1.00        1.51      0.77 o 
  -8   7   3        3.85        3.69      1.17 o 
  -7   7   3        3.99        3.81      1.06 o 
  -6   7   3        6.48        6.22      1.16 o 
  -5   7   3        6.10        6.19      1.12 o 
  -4   7   3        7.93        7.12      0.70 o 
  -3   7   3       12.67       13.27      1.22 o 
  -2   7   3       52.12       48.13      1.49 o 
  -1   7   3        6.60        9.48      0.73 o 
   0   7   3       43.55       45.11      2.03 o 
   1   7   3        7.53        9.97      1.13 o 
   2   7   3        3.39        3.30      0.97 o 
  -7   8   3       19.86       21.56      2.09 o 
  -6   8   3        1.43        1.43      0.85 o 
  -5   8   3       28.89       26.69      2.00 o 
  -4   8   3       72.17       68.95      3.13 o 
  -3   8   3        3.47        3.33      1.03 o 
  -2   8   3       30.62       33.57      3.41 o 
  -1   8   3        3.48        4.36      0.84 o 
   0   8   3       22.77       23.90      1.65 o 
   1   8   3        0.06       -0.04      0.65 o 
  -6   9   3        0.23        0.43      0.83 o 
  -5   9   3        0.06        0.98      0.76 o 
  -4   9   3        4.23        4.52      1.11 o 
  -3   9   3        1.90        0.83      0.70 o 
  -2   9   3        4.52        4.12      1.06 o 
  -1   9   3        0.23        0.78      0.67 o 
   2 -10   4        1.13        2.07      0.85 o 
   3 -10   4        5.57        4.68      0.86 o 
   4 -10   4       20.67       24.43      1.51 o 
   5 -10   4       24.32       27.26      2.53 o 
   0  -9   4        7.45        8.35      1.20 o 
   1  -9   4        0.01        0.10      0.58 o 
   2  -9   4        1.01        0.95      0.47 o 
   3  -9   4        0.08       -0.19      0.41 o 
   4  -9   4       30.12       25.82      2.31 o 
   5  -9   4        1.23        0.37      0.79 o 
   6  -9   4        1.34        1.21      0.96 o 
   7  -9   4        0.63       -0.39      0.84 o 
  -2  -8   4        0.73        0.63      0.70 o 
  -1  -8   4        2.99        2.59      0.80 o 
   0  -8   4        0.22        0.32      0.50 o 
   1  -8   4        4.28        3.90      0.82 o 
   2  -8   4        1.21        0.57      0.74 o 
   3  -8   4        3.33        2.92      0.58 o 
   4  -8   4        0.22        0.09      0.43 o 
   5  -8   4       40.34       39.08      2.62 o 
   6  -8   4        0.00       -0.80      0.53 o 
   7  -8   4        0.09        0.58      0.85 o 
   8  -8   4        5.40        8.10      1.79 o 
  -3  -7   4        2.04        3.96      0.91 o 
  -2  -7   4        0.27        0.53      0.57 o 
  -1  -7   4        2.83        3.59      0.79 o 
   0  -7   4        0.08        1.13      0.50 o 
   1  -7   4        0.63        0.65      0.32 o 
   2  -7   4       20.61       20.40      1.03 o 
   3  -7   4        6.63        9.27      0.79 o 
   4  -7   4      308.96      299.18      6.62 o 
   5  -7   4        0.29       -0.21      0.59 o 
   6  -7   4       47.66       47.56      2.87 o 
   7  -7   4       11.15       13.70      1.83 o 
   8  -7   4       41.70       47.17      3.12 o 
  -4  -6   4        1.35        0.96      0.74 o 
  -3  -6   4        0.85        0.46      0.56 o 
  -2  -6   4        0.59        1.15      0.54 o 
  -1  -6   4       22.65       26.15      1.45 o 
   0  -6   4       15.49       14.66      0.80 o 
   1  -6   4       34.30       37.77      1.36 o 
   2  -6   4        0.49        0.53      0.31 o 
   3  -6   4      126.39      127.45      2.70 o 
   4  -6   4       70.07       67.55      2.93 o 
   5  -6   4       64.96       63.50      2.94 o 
   6  -6   4       29.94       31.56      2.19 o 
   7  -6   4        0.83        1.54      0.85 o 
   8  -6   4       38.99       43.13      2.85 o 
  -5  -5   4        1.44        1.83      0.78 o 
  -4  -5   4        1.02        1.68      0.66 o 
  -3  -5   4        2.29        2.39      0.66 o 
  -2  -5   4        0.73        0.32      0.39 o 
  -1  -5   4       10.74        9.39      0.84 o 
   0  -5   4        1.24        2.50      0.37 o 
   1  -5   4        7.23        9.92      0.81 o 
   2  -5   4       35.04       33.62      1.38 o 
   3  -5   4       63.15       64.34      1.68 o 
   4  -5   4       58.01       56.83      2.52 o 
   5  -5   4      136.32      133.91      4.30 o 
   6  -5   4        5.72        7.43      1.21 o 
   7  -5   4        9.14        9.41      1.37 o 
  -6  -4   4        4.30        3.75      0.97 o 
  -5  -4   4        5.45        5.43      0.97 o 
  -4  -4   4       63.50       70.65      2.58 o 
  -3  -4   4        1.29        0.07      0.39 o 
  -2  -4   4       80.79       86.38      2.57 o 
  -1  -4   4      108.77      119.41      1.65 o 
   0  -4   4      659.35      730.82      7.26 o 
   1  -4   4      139.02      143.26      2.08 o 
   2  -4   4      477.19      501.57      6.85 o 
   3  -4   4      710.11      756.75     14.46 o 
   4  -4   4        1.65        3.86      0.73 o 
   5  -4   4        0.48       -0.13      0.51 o 
   6  -4   4        0.00       -0.67      0.46 o 
   8  -4   4        3.25        5.83      1.48 o 
  -6  -3   4        0.29       -0.50      0.44 o 
  -5  -3   4        0.02        0.18      0.48 o 
  -4  -3   4        9.83        8.24      0.90 o 
  -3  -3   4       25.83       22.58      1.23 o 
  -2  -3   4       15.34       17.65      0.95 o 
  -1  -3   4        6.18        6.05      0.30 o 
   0  -3   4      216.78      226.96      2.50 o 
   1  -3   4     1089.05     1120.94     13.05 o 
   2  -3   4     1205.81     1179.58     20.98 o 
   3  -3   4      201.03      223.14      5.19 o 
   4  -3   4      111.33      124.81      3.57 o 
   5  -3   4      334.67      323.30      7.27 o 
   6  -3   4        7.37       10.41      1.16 o 
   7  -3   4       39.78       44.25      2.77 o 
   8  -3   4        4.13        5.30      1.40 o 
  -7  -2   4       18.95       18.40      1.64 o 
  -6  -2   4        1.04        0.75      0.56 o 
  -5  -2   4        0.66        0.78      0.48 o 
  -4  -2   4       45.96       46.27      1.82 o 
  -3  -2   4        5.79        5.66      0.61 o 
  -2  -2   4        2.97        4.03      0.32 o 
  -1  -2   4      517.21      500.15      5.01 o 
   0  -2   4        2.72        2.67      0.17 o 
   1  -2   4      489.84      452.50      8.36 o 
   2  -2   4      449.23      498.65      9.46 o 
   3  -2   4       57.13       68.68      2.21 o 
   4  -2   4       71.87       68.91      2.34 o 
   5  -2   4        6.37        4.99      0.60 o 
   6  -2   4       44.15       38.11      2.32 o 
   7  -2   4       16.81       15.88      1.82 o 
   8  -2   4       20.03       19.82      2.21 o 
  -7  -1   4        0.22        0.77      0.63 o 
  -6  -1   4        0.16        0.13      0.52 o 
  -5  -1   4        6.47        8.34      0.91 o 
  -4  -1   4       82.48       82.44      2.49 o 
  -3  -1   4       55.65       52.49      1.66 o 
  -2  -1   4       91.68      101.61      1.28 o 
  -1  -1   4      266.27      223.72      2.36 o 
   0  -1   4      357.63      351.96      3.53 o 
   1  -1   4     3909.45     4143.33     69.39 o 
   2  -1   4     1176.34     1236.59     21.53 o 
   3  -1   4      417.08      476.58      9.10 o 
   4  -1   4       31.70       32.65      1.12 o 
   5  -1   4       34.07       30.80      1.91 o 
   6  -1   4       60.50       65.67      3.06 o 
   7  -1   4        5.09        1.52      0.85 o 
   8  -1   4       41.81       41.53      2.89 o 
  -8   0   4        0.12        0.32      0.81 o 
  -7   0   4       53.63       50.97      2.52 o 
  -6   0   4        0.59        0.19      0.46 o 
  -5   0   4        2.69        3.09      0.63 o 
  -4   0   4       12.22       13.30      0.90 o 
  -3   0   4      294.98      303.61      4.03 o 
  -2   0   4      116.46      123.32      2.49 o 
  -1   0   4     2847.45     2863.14     70.47 o 
   0   0   4       12.11        7.19      0.37 o 
   1   0   4      635.26      644.56      8.06 o 
   2   0   4     2025.26     2064.17     25.32 o 
   3   0   4      353.79      348.87      5.01 o 
   4   0   4       80.01       80.27      2.99 o 
   5   0   4      196.49      193.52      5.47 o 
   6   0   4       22.16       20.56      1.86 o 
   7   0   4       16.03       14.32      1.77 o 
  -8   1   4        4.07        3.94      1.10 o 
  -7   1   4       31.23       34.72      2.08 o 
  -6   1   4        0.06        0.17      0.49 o 
  -5   1   4       14.16       13.68      1.03 o 
  -4   1   4      224.37      216.84      3.24 o 
  -3   1   4      327.52      344.87      3.72 o 
  -2   1   4      437.22      458.60      4.60 o 
  -1   1   4        1.03        3.20      0.22 o 
   0   1   4      475.56      485.44      6.28 o 
   1   1   4     1271.03     1259.63     15.23 o 
   2   1   4      145.36      134.28      2.27 o 
   3   1   4       24.85       34.31      1.04 o 
   4   1   4       39.41       40.00      2.04 o 
   5   1   4       54.21       59.09      2.76 o 
   6   1   4       20.03       14.62      1.63 o 
   7   1   4        0.22        0.28      0.83 o 
  -8   2   4        1.44        1.83      0.89 o 
  -7   2   4        2.68        2.40      0.81 o 
  -6   2   4       53.94       52.21      2.28 o 
  -5   2   4        0.14        0.21      0.23 o 
  -4   2   4       74.11       74.46      1.56 o 
  -3   2   4      416.87      406.12      5.25 o 
  -2   2   4        7.03       12.74      1.42 o 
  -1   2   4      714.51      725.63      6.99 o 
   0   2   4       90.43       81.55      1.40 o 
   1   2   4      309.41      327.54      4.48 o 
   2   2   4      769.47      830.00     10.50 o 
   3   2   4       35.80       41.14      2.09 o 
   4   2   4       51.92       57.57      2.52 o 
   5   2   4        0.00        0.10      0.62 o 
   6   2   4       15.58       12.86      1.63 o 
  -7   3   4       51.63       62.06      2.86 o 
  -6   3   4        1.27        2.77      0.69 o 
  -5   3   4      107.18       97.73      2.90 o 
  -4   3   4      132.27      136.89      2.34 o 
  -3   3   4      410.42      431.30      5.53 o 
  -2   3   4      115.78      135.56      2.14 o 
  -1   3   4       72.62       81.94      1.90 o 
   0   3   4      236.75      254.32      3.61 o 
   1   3   4       10.70        9.78      0.92 o 
   2   3   4        5.36        5.69      0.84 o 
   3   3   4       76.04       73.00      2.62 o 
   4   3   4       18.41       15.59      1.34 o 
   5   3   4        4.15        3.90      0.98 o 
   6   3   4        0.65        0.96      0.92 o 
  -6   4   4       31.29       28.79      1.11 o 
  -5   4   4        1.77        2.12      0.36 o 
  -4   4   4       10.99        8.80      0.51 o 
  -3   4   4      183.10      179.80      2.19 o 
  -2   4   4       76.38       86.48      1.20 o 
  -1   4   4      252.05      252.47      3.68 o 
   0   4   4        0.78        0.03      0.22 o 
   1   4   4       24.04       22.80      0.86 o 
   2   4   4      113.74      125.38      3.49 o 
   3   4   4       14.46       14.54      1.30 o 
   4   4   4       14.64       14.71      1.44 o 
   5   4   4        0.20        0.49      0.77 o 
  -7   5   4        5.52        7.95      1.16 o 
  -6   5   4        0.18        0.58      0.53 o 
  -5   5   4        2.60        1.56      0.64 o 
  -4   5   4       11.12       12.69      1.18 o 
  -3   5   4        0.24        1.04      0.27 o 
  -2   5   4        0.11        0.00      0.20 o 
  -1   5   4       78.16       80.43      1.72 o 
   0   5   4       53.03       52.37      2.64 o 
   1   5   4        0.58        0.64      0.32 o 
   2   5   4       15.12       16.13      1.25 o 
   3   5   4       10.58       11.73      1.26 o 
   4   5   4        0.15       -0.42      0.65 o 
  -7   6   4        0.51       -0.17      0.63 o 
  -6   6   4        0.90        0.85      0.68 o 
  -5   6   4        0.37        0.54      0.55 o 
  -4   6   4        0.00       -0.61      0.41 o 
  -3   6   4       72.17       65.78      2.29 o 
  -2   6   4       14.66       17.16      1.23 o 
  -1   6   4       52.71       50.53      1.42 o 
   0   6   4        0.12        0.23      0.32 o 
   1   6   4       15.80       15.33      1.23 o 
   2   6   4        0.11       -0.49      0.56 o 
   3   6   4        0.50       -0.17      0.71 o 
  -8   7   4        7.84        9.21      1.54 o 
  -7   7   4        0.46        0.19      0.69 o 
  -6   7   4        1.99        1.95      0.84 o 
  -5   7   4        1.98        2.15      0.81 o 
  -4   7   4        0.08       -0.55      0.43 o 
  -3   7   4       13.17       13.87      1.38 o 
  -2   7   4        3.76        3.45      0.52 o 
  -1   7   4       56.58       63.13      1.77 o 
   0   7   4        6.21        7.27      0.94 o 
   1   7   4        9.08       12.28      1.27 o 
   2   7   4        0.33        0.48      0.70 o 
  -7   8   4        2.43        2.38      1.00 o 
  -6   8   4        0.01        0.96      0.81 o 
  -5   8   4        0.37        0.25      0.74 o 
  -4   8   4        1.24        0.30      0.64 o 
  -3   8   4       11.13       11.74      1.42 o 
  -2   8   4        1.53        2.56      0.92 o 
  -1   8   4        0.02       -0.02      0.38 o 
   0   8   4        1.66        1.93      0.75 o 
  -6   9   4        0.00        0.93      0.91 o 
  -5   9   4        0.08       -0.33      0.59 o 
  -4   9   4        0.15        0.39      0.67 o 
  -3   9   4        0.00       -0.40      0.62 o 
  -2   9   4        7.00        8.42      1.39 o 
   2 -10   5        1.06        1.67      0.86 o 
   3 -10   5       34.18       34.66      1.74 o 
   4 -10   5        2.65        1.84      0.66 o 
   5 -10   5       28.77       31.91      2.59 o 
   0  -9   5        0.58       -0.39      0.56 o 
   1  -9   5        0.04        0.05      0.57 o 
   2  -9   5        4.70        6.24      0.81 o 
   3  -9   5        5.57        6.50      0.87 o 
   4  -9   5        0.52        1.08      0.54 o 
   5  -9   5        0.71        0.10      0.66 o 
   6  -9   5        3.82        3.03      1.23 o 
   7  -9   5        1.45        1.72      1.13 o 
  -2  -8   5        1.03        0.72      0.65 o 
  -1  -8   5        0.04       -0.50      0.42 o 
   0  -8   5        0.60        0.85      0.57 o 
   1  -8   5        6.32        4.07      0.84 o 
   2  -8   5        1.92        1.99      0.92 o 
   3  -8   5       70.03       60.20      2.99 o 
   4  -8   5        7.83        8.03      0.87 o 
   5  -8   5       41.77       43.69      2.72 o 
   6  -8   5        0.51        0.77      0.84 o 
   7  -8   5        4.17        4.46      1.30 o 
  -3  -7   5        1.13        0.74      0.70 o 
  -2  -7   5        1.43        0.26      0.50 o 
  -1  -7   5        0.61        1.14      0.54 o 
   0  -7   5       29.38       29.75      1.63 o 
   1  -7   5       15.22       17.40      1.00 o 
   2  -7   5        1.19        2.39      0.48 o 
   3  -7   5       13.92       12.18      0.89 o 
   4  -7   5        0.04       -0.60      0.46 o 
   5  -7   5        0.31       -0.22      0.57 o 
   6  -7   5       48.14       49.05      2.85 o 
   7  -7   5        4.21        4.62      1.24 o 
   8  -7   5       40.02       45.57      3.06 o 
  -4  -6   5       12.78       14.89      1.45 o 
  -3  -6   5        0.01       -0.22      0.46 o 
  -2  -6   5       11.25       11.85      1.10 o 
  -1  -6   5       15.77       15.44      1.12 o 
   0  -6   5        2.70        3.31      0.47 o 
   1  -6   5       24.37       23.78      1.00 o 
   2  -6   5      159.26      161.02      3.09 o 
   3  -6   5       88.75       96.79      2.32 o 
   4  -6   5        0.80       -0.06      0.50 o 
   5  -6   5        7.95        7.83      1.22 o 
   6  -6   5       28.99       33.26      2.27 o 
   7  -6   5        0.02       -0.06      0.70 o 
   8  -6   5        6.86        7.90      1.55 o 
  -5  -5   5        0.07        1.10      0.68 o 
  -4  -5   5        0.11       -0.28      0.50 o 
  -3  -5   5        5.38        7.29      0.94 o 
  -2  -5   5        5.90        6.76      0.82 o 
  -1  -5   5       16.15       16.31      1.05 o 
   0  -5   5       43.89       45.43      1.26 o 
   1  -5   5       71.92       70.61      2.53 o 
   2  -5   5       23.97       24.12      0.96 o 
   3  -5   5       78.52       94.99      3.28 o 
   4  -5   5      129.81      133.72      4.17 o 
   5  -5   5       32.11       38.53      2.16 o 
   6  -5   5        9.06        6.76      1.18 o 
   7  -5   5       67.25       69.69      3.24 o 
  -6  -4   5        4.89        3.54      0.96 o 
  -5  -4   5        2.82        1.52      0.66 o 
  -4  -4   5       11.93       10.85      1.07 o 
  -3  -4   5        2.35        2.73      0.63 o 
  -2  -4   5      155.51      165.33      4.51 o 
  -1  -4   5      135.81      141.35      1.88 o 
   0  -4   5        4.41       10.89      0.40 o 
   1  -4   5      219.06      231.90      2.66 o 
   2  -4   5     1389.52     1477.56     18.23 o 
   3  -4   5      508.76      568.57     11.37 o 
   4  -4   5      271.95      297.33      6.95 o 
   5  -4   5       28.37       31.00      1.84 o 
   6  -4   5       11.02        9.08      1.18 o 
   8  -4   5        0.02       -0.39      0.74 o 
  -6  -3   5        1.49        0.69      0.64 o 
  -5  -3   5        5.64        4.38      0.81 o 
  -4  -3   5        5.40        5.42      0.76 o 
  -3  -3   5       14.40       14.92      0.97 o 
  -2  -3   5       10.43        8.91      1.07 o 
  -1  -3   5       53.77       42.71      0.99 o 
   0  -3   5       64.74       62.72      1.03 o 
   1  -3   5       74.07       86.50      1.21 o 
   2  -3   5      305.45      337.83      7.07 o 
   4  -3   5       21.27       22.22      1.37 o 
   5  -3   5       67.37       68.18      2.66 o 
   6  -3   5        4.53        3.43      0.83 o 
   7  -3   5       77.95       84.53      3.93 o 
   8  -3   5       15.48       18.81      2.23 o 
  -7  -2   5       17.76       17.77      1.58 o 
  -6  -2   5       24.96       24.15      1.60 o 
  -5  -2   5       47.63       40.97      1.86 o 
  -4  -2   5        0.03        0.28      0.37 o 
  -3  -2   5        2.43        4.09      0.52 o 
  -2  -2   5      127.40      131.28      2.38 o 
  -1  -2   5      280.72      303.42      3.22 o 
   0  -2   5      469.90      457.29      4.60 o 
   1  -2   5      417.26      442.93      8.47 o 
   2  -2   5      771.26      860.88     15.60 o 
   3  -2   5     1012.08     1065.70     19.16 o 
   4  -2   5      104.58      106.95      3.14 o 
   5  -2   5      105.27      103.49      3.24 o 
   6  -2   5        8.69        5.83      1.15 o 
   7  -2   5        0.08        1.02      0.86 o 
   8  -2   5        9.14       14.54      2.00 o 
  -7  -1   5        0.40        0.83      0.68 o 
  -6  -1   5       14.68       13.14      1.21 o 
  -5  -1   5       12.29       11.02      1.01 o 
  -4  -1   5       13.57       10.76      0.83 o 
  -3  -1   5      228.33      244.33      3.29 o 
  -2  -1   5      475.25      482.67      4.87 o 
  -1  -1   5      699.83      719.42      6.97 o 
   0  -1   5        1.62        2.03      0.16 o 
   1  -1   5        9.36       10.06      0.76 o 
   2  -1   5      530.06      557.43     10.40 o 
   3  -1   5      732.99      753.94     13.80 o 
   4  -1   5       80.57       74.23      1.81 o 
   5  -1   5        1.95        1.73      0.48 o 
   6  -1   5        6.02        7.29      1.29 o 
   7  -1   5        4.16        1.92      0.99 o 
  -8   0   5        0.05        0.05      0.69 o 
  -7   0   5       39.46       40.28      2.17 o 
  -6   0   5       41.74       31.68      1.71 o 
  -5   0   5      120.43      108.53      3.09 o 
  -4   0   5       44.30       50.92      1.72 o 
  -3   0   5       82.21       86.96      1.25 o 
  -2   0   5      255.62      254.81      2.73 o 
  -1   0   5      140.68      150.77      2.13 o 
   0   0   5        1.80        1.08      0.18 o 
   1   0   5        8.13        4.92      0.37 o 
   2   0   5      531.77      582.89      7.63 o 
   3   0   5      249.66      234.53      3.72 o 
   4   0   5        1.95        2.67      0.63 o 
   5   0   5       98.23       90.83      3.48 o 
   6   0   5        1.24        1.55      0.85 o 
   7   0   5       11.32       11.82      1.76 o 
  -7   1   5       32.06       29.58      1.85 o 
  -6   1   5       14.32       11.49      1.11 o 
  -5   1   5       55.89       53.81      2.00 o 
  -4   1   5       77.57       80.29      2.39 o 
  -3   1   5       58.98       78.11      1.17 o 
  -2   1   5      351.99      361.28      3.72 o 
  -1   1   5     1658.07     1643.16     18.82 o 
   0   1   5      163.82      172.45      2.85 o 
   1   1   5      123.39      108.51      1.89 o 
   2   1   5      101.27      106.50      2.00 o 
   3   1   5      420.83      474.93      6.59 o 
   4   1   5        2.51        3.03      0.82 o 
   5   1   5       18.91       18.90      1.61 o 
   6   1   5        1.90        0.75      0.81 o 
   7   1   5        0.60       -0.49      0.90 o 
  -6   2   5       65.51       51.00      2.18 o 
  -5   2   5        2.65        2.12      0.34 o 
  -4   2   5      150.55      158.31      2.12 o 
  -3   2   5      257.04      260.19      3.63 o 
  -2   2   5        0.60        0.50      0.29 o 
  -1   2   5       39.34       41.75      0.65 o 
   0   2   5       18.52       16.12      0.54 o 
   1   2   5      210.63      235.68      3.48 o 
   2   2   5      290.91      302.70      4.44 o 
   3   2   5      113.32      120.55      4.44 o 
   4   2   5        0.01        0.15      0.53 o 
   5   2   5       21.83       19.37      1.74 o 
   6   2   5        0.63        0.74      0.85 o 
  -6   3   5        0.98        1.31      0.58 o 
  -5   3   5       11.50        9.98      0.93 o 
  -4   3   5       29.52       22.87      0.81 o 
  -3   3   5       62.36       62.03      1.28 o 
  -2   3   5      145.71      158.57      1.88 o 
  -1   3   5      202.90      210.12      3.05 o 
   0   3   5        1.57        5.75      0.86 o 
   1   3   5      124.33      126.78      2.28 o 
   2   3   5      144.54      158.44      2.76 o 
   3   3   5       34.27       36.90      1.86 o 
   4   3   5        4.59        4.84      0.95 o 
   5   3   5        0.95       -0.52      0.63 o 
  -8   4   5       10.45       11.30      1.27 o 
  -7   4   5        0.28        0.92      0.52 o 
  -6   4   5      158.48      145.57      2.78 o 
  -5   4   5        2.42        2.27      0.38 o 
  -4   4   5        5.94        5.68      0.65 o 
  -3   4   5      125.89      131.84      1.74 o 
  -2   4   5      135.04      131.01      1.67 o 
  -1   4   5        5.94        4.60      0.39 o 
   0   4   5       28.25       29.52      0.93 o 
   1   4   5        5.28        5.46      0.50 o 
   2   4   5       24.29       23.72      1.42 o 
   3   4   5       20.09       24.31      1.57 o 
   4   4   5        1.25        0.89      0.70 o 
   5   4   5       10.14        8.97      1.42 o 
  -7   5   5       11.47       11.62      1.30 o 
  -6   5   5        2.63        2.84      0.79 o 
  -5   5   5        8.89        8.58      1.10 o 
  -4   5   5        4.16        2.55      0.69 o 
  -3   5   5       33.26       43.24      2.01 o 
  -2   5   5       12.26       11.70      0.60 o 
  -1   5   5        4.30        5.06      0.52 o 
   0   5   5        2.68        2.92      0.43 o 
   1   5   5        3.28        2.72      0.47 o 
   2   5   5       66.46       66.19      2.55 o 
   3   5   5        5.22        6.36      1.05 o 
   4   5   5        0.18        0.70      0.80 o 
  -7   6   5        4.76        4.50      1.09 o 
  -6   6   5      140.09      139.99      4.53 o 
  -5   6   5       10.56        9.22      1.23 o 
  -4   6   5        8.70        5.30      0.98 o 
  -3   6   5       12.36       11.92      1.20 o 
  -2   6   5       36.71       33.82      1.91 o 
  -1   6   5        3.47        3.57      0.48 o 
   0   6   5       13.76       15.72      0.86 o 
   1   6   5        2.30        3.26      0.75 o 
   2   6   5        3.05        2.87      0.80 o 
   3   6   5        0.79        0.12      0.63 o 
  -8   7   5        4.17        2.42      1.01 o 
  -7   7   5       28.75       24.57      2.03 o 
  -6   7   5       13.46       12.80      1.57 o 
  -5   7   5        0.27        0.41      0.67 o 
  -4   7   5        0.04        0.19      0.57 o 
  -3   7   5        0.75       -0.17      0.53 o 
  -2   7   5        2.07        0.48      0.61 o 
  -1   7   5        0.43        0.25      1.00 o 
   0   7   5        2.27        1.80      0.70 o 
   1   7   5        0.05       -0.20      0.57 o 
  -7   8   5       11.44        9.96      1.59 o 
  -6   8   5        7.97       10.97      1.57 o 
  -5   8   5        2.48        3.23      1.06 o 
  -4   8   5        0.60        0.03      0.57 o 
  -3   8   5        2.31        2.53      0.86 o 
  -2   8   5        1.09        1.60      0.83 o 
  -1   8   5        1.10        1.82      0.85 o 
  -5   9   5        0.20       -0.37      0.57 o 
  -4   9   5        0.02        0.56      0.74 o 
  -3   9   5        2.61        3.09      1.07 o 
   2 -10   6        2.99        4.34      1.07 o 
   3 -10   6        1.27        2.73      0.89 o 
   4 -10   6        8.85       10.68      1.16 o 
   5 -10   6        9.00       14.85      2.01 o 
   0  -9   6        0.07       -0.09      0.57 o 
   1  -9   6        1.06        0.47      0.63 o 
   2  -9   6        0.07        0.00      0.43 o 
   3  -9   6        0.61        0.28      0.45 o 
   4  -9   6        0.44        0.14      0.48 o 
   5  -9   6        0.53        1.21      0.85 o 
   6  -9   6        3.50        5.06      1.33 o 
   7  -9   6       12.51       12.27      2.00 o 
  -2  -8   6        0.09        0.68      0.66 o 
  -1  -8   6       11.58       11.44      1.25 o 
   0  -8   6        7.77        6.15      0.99 o 
   1  -8   6        0.44        0.65      0.57 o 
   2  -8   6        0.16        0.32      0.39 o 
   3  -8   6        0.98        1.89      0.52 o 
   4  -8   6        0.32        0.86      0.46 o 
   5  -8   6        0.13       -0.15      0.64 o 
   6  -8   6        2.42        3.02      1.08 o 
   7  -8   6       16.66       18.81      2.14 o 
  -3  -7   6        1.12        2.20      0.79 o 
  -2  -7   6       15.95       15.95      1.36 o 
  -1  -7   6        5.92        6.55      0.93 o 
   0  -7   6       15.88       13.58      1.16 o 
   1  -7   6        1.88        2.05      0.64 o 
   2  -7   6        1.59        0.00      0.38 o 
   3  -7   6       16.03       17.81      1.05 o 
   4  -7   6        9.37        6.09      1.15 o 
   5  -7   6        1.92        2.62      0.88 o 
   6  -7   6        0.09        0.07      0.66 o 
   7  -7   6        3.77        3.63      1.17 o 
   8  -7   6        8.76        9.20      1.73 o 
  -4  -6   6        1.31        1.30      0.70 o 
  -3  -6   6        0.73       -0.01      0.48 o 
  -2  -6   6        8.14        7.57      0.94 o 
  -1  -6   6        3.19        3.88      0.72 o 
   0  -6   6        5.45        6.18      0.58 o 
   1  -6   6       18.55       17.43      3.11 o 
   2  -6   6        2.00        2.51      0.46 o 
   3  -6   6       40.69       40.39      2.73 o 
   4  -6   6       16.17       13.57      1.47 o 
   5  -6   6       63.50       63.23      2.98 o 
   6  -6   6       13.26       13.86      1.63 o 
   7  -6   6        8.75        8.75      1.43 o 
   8  -6   6        1.75        2.63      1.12 o 
  -5  -5   6        4.49        3.78      0.91 o 
  -4  -5   6        4.85        4.11      0.86 o 
  -3  -5   6        1.89        2.32      0.63 o 
  -2  -5   6       19.42       18.83      1.22 o 
  -1  -5   6       35.79       39.39      1.64 o 
   0  -5   6      109.05      111.54      2.32 o 
   1  -5   6       15.55       13.51      1.05 o 
   2  -5   6       17.09       19.74      0.89 o 
   3  -5   6       12.62       17.60      1.37 o 
   4  -5   6       30.44       28.25      1.84 o 
   5  -5   6       33.49       32.32      2.07 o 
   6  -5   6       65.86       66.49      3.05 o 
   7  -5   6        0.07       -0.53      0.59 o 
  -6  -4   6        0.58        0.51      0.50 o 
  -5  -4   6        1.39        0.88      0.45 o 
  -4  -4   6       51.07       49.90      1.53 o 
  -3  -4   6        7.51        7.64      0.61 o 
  -2  -4   6        3.90        3.24      0.43 o 
  -1  -4   6       11.37       13.34      0.49 o 
   0  -4   6       46.05       42.37      0.82 o 
   1  -4   6       40.32       39.26      0.77 o 
   2  -4   6       23.65       17.59      1.22 o 
   3  -4   6       16.01       16.90      1.28 o 
   4  -4   6      164.43      177.93      4.91 o 
   5  -4   6        1.21        1.66      0.65 o 
   6  -4   6       28.15       32.03      2.03 o 
   8  -4   6       41.08       46.74      3.39 o 
  -6  -3   6        4.41        5.84      0.99 o 
  -5  -3   6       47.89       46.83      2.06 o 
  -4  -3   6       13.48       15.47      1.07 o 
  -3  -3   6       46.86       45.04      1.24 o 
  -2  -3   6        9.88       11.30      0.55 o 
  -1  -3   6      525.62      565.94      5.77 o 
   0  -3   6      110.00      136.77      1.73 o 
   1  -3   6      314.21      307.96      3.38 o 
   2  -3   6        0.02        0.16      0.31 o 
   3  -3   6       54.42       44.07      1.92 o 
   4  -3   6       85.38       80.82      2.86 o 
   5  -3   6       48.69       45.85      2.18 o 
   6  -3   6       11.23       10.46      1.20 o 
   7  -3   6        0.98        1.72      0.92 o 
   8  -3   6        7.41        9.36      1.72 o 
  -7  -2   6        0.71        0.63      0.71 o 
  -6  -2   6       24.35       19.24      1.41 o 
  -5  -2   6        6.92        6.16      0.80 o 
  -4  -2   6      146.83      137.95      2.55 o 
  -3  -2   6       14.22       14.35      0.65 o 
  -2  -2   6       36.06       30.48      0.64 o 
  -1  -2   6       29.21       24.92      0.62 o 
   0  -2   6       51.42       47.64      0.80 o 
   1  -2   6      277.50      301.26      6.25 o 
   2  -2   6      223.36      214.08      4.88 o 
   3  -2   6       14.20       15.87      1.11 o 
   4  -2   6       10.92       12.33      1.07 o 
   5  -2   6       14.63       13.10      0.90 o 
   6  -2   6       22.76       22.03      1.97 o 
   7  -2   6       13.45       13.02      1.77 o 
   8  -2   6       14.84       15.72      2.12 o 
  -7  -1   6       65.43       55.53      2.45 o 
  -6  -1   6       21.18       20.84      1.40 o 
  -5  -1   6       94.54       80.89      2.55 o 
  -4  -1   6       45.39       43.89      1.22 o 
  -3  -1   6      270.49      265.30      2.98 o 
  -2  -1   6        0.08        0.34      0.12 o 
  -1  -1   6     1196.21     1277.42     12.14 o 
   0  -1   6       37.22       36.29      1.01 o 
   1  -1   6       19.30       17.05      0.99 o 
   2  -1   6      166.53      162.67      3.90 o 
   3  -1   6       14.43        9.77      0.89 o 
   4  -1   6       39.86       36.51      1.29 o 
   5  -1   6       54.26       49.83      1.59 o 
   6  -1   6        2.55        2.29      0.99 o 
   7  -1   6        6.12        7.11      1.46 o 
  -6   0   6      146.71      142.10      3.94 o 
  -5   0   6       89.32       94.24      2.75 o 
  -4   0   6       75.11       75.77      1.61 o 
  -3   0   6       67.14       71.09      1.09 o 
  -2   0   6       40.97       37.93      1.29 o 
  -1   0   6      208.12      192.41      2.68 o 
   0   0   6      111.02      101.62      1.64 o 
   1   0   6      601.63      605.96      7.78 o 
   2   0   6        9.16       13.52      0.68 o 
   3   0   6      262.79      264.71      4.16 o 
   4   0   6       25.38       23.70      1.02 o 
   5   0   6        4.27        4.23      1.01 o 
   6   0   6        1.69        1.39      0.82 o 
   7   0   6        4.25        1.30      1.02 o 
  -6   1   6       88.10       88.21      2.87 o 
  -5   1   6        3.66        6.82      1.09 o 
  -4   1   6        2.86        2.31      0.38 o 
  -3   1   6       15.60       15.51      0.74 o 
  -2   1   6       91.95       78.99      1.42 o 
  -1   1   6      418.62      432.09      5.40 o 
   0   1   6       19.25       14.86      0.61 o 
   1   1   6       78.85       67.79      1.43 o 
   2   1   6      211.79      222.26      3.50 o 
   3   1   6        2.78        3.44      0.47 o 
   4   1   6        3.14        2.89      0.82 o 
   5   1   6        1.59        1.44      0.78 o 
   6   1   6        3.55        3.09      1.03 o 
  -8   2   6        0.11        1.22      0.67 o 
  -7   2   6        0.20        1.28      0.63 o 
  -6   2   6       29.90       18.38      1.32 o 
  -5   2   6        3.45        1.75      0.28 o 
  -4   2   6      220.43      223.40      3.01 o 
  -3   2   6        1.38        1.79      0.50 o 
  -2   2   6        5.46        3.36      0.30 o 
  -1   2   6       62.29       57.41      0.84 o 
   0   2   6        1.58        1.53      0.23 o 
   1   2   6       24.28       19.52      0.75 o 
   2   2   6        2.11        1.43      0.33 o 
   3   2   6      143.38      148.66      6.43 o 
   4   2   6        2.25        1.64      0.73 o 
   5   2   6        4.58        4.25      1.05 o 
   6   2   6        0.04        0.04      0.85 o 
  -8   3   6        2.21        2.54      0.78 o 
  -7   3   6      164.12      151.39      4.28 o 
  -6   3   6       31.04       28.67      1.57 o 
  -5   3   6        0.40       -0.09      0.20 o 
  -4   3   6        6.01        6.86      0.49 o 
  -3   3   6       10.34        9.97      0.49 o 
  -2   3   6        9.00        7.46      0.32 o 
  -1   3   6      116.43      118.65      1.96 o 
   0   3   6       44.19       52.04      1.19 o 
   1   3   6        5.38        4.86      0.45 o 
   2   3   6        4.52        4.67      0.50 o 
   3   3   6       25.33       23.77      1.51 o 
   4   3   6        8.73        5.75      1.03 o 
   5   3   6        0.12        0.87      0.77 o 
  -8   4   6        0.08        0.10      0.51 o 
  -7   4   6       41.77       33.61      1.77 o 
  -6   4   6        0.55        1.65      0.43 o 
  -5   4   6        1.09        1.30      0.46 o 
  -4   4   6      155.42      157.74      2.62 o 
  -3   4   6        0.48        1.61      0.57 o 
  -2   4   6        1.23        2.24      0.21 o 
  -1   4   6        7.64        8.44      0.51 o 
   0   4   6       25.43       26.59      1.03 o 
   1   4   6       35.25       32.94      1.10 o 
   2   4   6        2.83        3.68      0.75 o 
   3   4   6        0.15        0.42      0.59 o 
   4   4   6        0.05        0.31      0.63 o 
  -7   5   6       49.20       44.10      2.37 o 
  -6   5   6       41.71       37.62      2.08 o 
  -5   5   6        2.58        1.23      0.62 o 
  -4   5   6        0.39        0.75      0.55 o 
  -3   5   6        2.18        1.72      0.60 o 
  -2   5   6        0.12        0.03      0.44 o 
  -1   5   6        1.34        2.31      0.42 o 
   0   5   6        4.53        4.75      0.86 o 
   1   5   6        1.12        1.28      0.50 o 
   2   5   6        2.13        3.59      0.81 o 
   3   5   6       10.69       10.38      1.27 o 
  -7   6   6       77.44       70.32      3.20 o 
  -6   6   6       13.30       13.19      1.51 o 
  -5   6   6        7.49        7.09      1.15 o 
  -4   6   6       62.80       56.61      2.59 o 
  -3   6   6        1.81        0.96      0.61 o 
  -2   6   6        0.38        0.09      0.47 o 
  -1   6   6        2.89        2.72      0.79 o 
   0   6   6        5.24        4.50      0.83 o 
   1   6   6        9.96        9.22      1.05 o 
   2   6   6        4.79        3.77      0.90 o 
  -7   7   6        1.16        1.41      0.89 o 
  -6   7   6        0.30        0.18      0.74 o 
  -5   7   6       31.18       30.95      2.15 o 
  -4   7   6       17.40       16.60      1.64 o 
  -3   7   6       25.55       26.27      1.84 o 
  -2   7   6        6.34        4.96      0.98 o 
  -1   7   6       11.88       11.90      1.36 o 
  -7   8   6       25.01       25.98      2.28 o 
  -6   8   6        0.06        0.78      0.82 o 
  -5   8   6        0.75        1.51      0.90 o 
  -4   8   6        1.71        0.54      0.71 o 
  -3   8   6        0.14        0.57      0.73 o 
  -2   8   6        1.27        2.97      0.96 o 
  -1   8   6        0.18        0.63      0.83 o 
   2 -10   7        2.83        3.58      1.10 o 
   3 -10   7        0.22        0.56      0.56 o 
   4 -10   7        9.17       12.62      1.25 o 
   5 -10   7        1.66        1.16      1.07 o 
   0  -9   7        0.10       -0.13      0.56 o 
   1  -9   7        7.30        6.22      1.13 o 
   2  -9   7        0.36       -0.26      0.45 o 
   3  -9   7        0.00        0.21      0.46 o 
   4  -9   7        9.13        9.97      1.06 o 
   5  -9   7       11.19       11.47      1.74 o 
   6  -9   7        2.03        2.33      1.08 o 
  -2  -8   7        0.30        0.45      0.61 o 
  -1  -8   7        0.10        0.32      0.57 o 
   0  -8   7        2.91        1.82      0.66 o 
   1  -8   7       34.13       33.05      1.88 o 
   2  -8   7       10.14        8.22      0.83 o 
   3  -8   7        0.07       -0.05      0.37 o 
   4  -8   7        4.52        2.37      0.94 o 
   5  -8   7        6.94        9.64      1.52 o 
   6  -8   7        0.74       -0.17      0.79 o 
   7  -8   7       11.06       10.09      1.78 o 
  -3  -7   7        0.00        0.17      0.58 o 
  -2  -7   7        4.89        4.69      0.88 o 
  -1  -7   7        3.45        3.46      0.77 o 
   0  -7   7       16.22       14.25      1.20 o 
   1  -7   7       59.72       55.67      1.72 o 
   2  -7   7       11.04        6.33      1.50 o 
   3  -7   7        0.02       -0.42      0.28 o 
   4  -7   7       82.58       71.59      3.25 o 
   5  -7   7       38.05       34.20      2.32 o 
   6  -7   7       15.80       18.10      1.97 o 
   7  -7   7        2.26        2.16      1.07 o 
   8  -7   7       11.49       13.78      1.97 o 
  -4  -6   7        1.67        1.43      0.71 o 
  -3  -6   7       20.33       18.88      1.39 o 
  -2  -6   7        3.45        3.87      0.79 o 
  -1  -6   7        3.17        2.94      0.64 o 
   0  -6   7       36.26       37.47      1.91 o 
   1  -6   7       13.37       14.15      0.83 o 
   2  -6   7       88.32       89.40      2.94 o 
   3  -6   7        5.38        4.37      0.62 o 
   4  -6   7        0.11       -0.24      0.50 o 
   5  -6   7       31.29       33.44      2.24 o 
   6  -6   7        0.31       -0.52      0.64 o 
   7  -6   7       34.99       31.85      2.38 o 
   8  -6   7        9.58       13.23      1.84 o 
  -5  -5   7        0.37       -0.29      0.60 o 
  -4  -5   7       24.47       25.15      1.63 o 
  -3  -5   7       23.91       25.49      1.47 o 
  -2  -5   7       66.93       69.59      1.62 o 
  -1  -5   7       40.95       44.84      1.15 o 
   0  -5   7       11.19       12.13      0.48 o 
   1  -5   7      300.05      308.13      3.54 o 
   2  -5   7        1.31        1.86      0.55 o 
   3  -5   7        8.75       11.58      1.24 o 
   4  -5   7       41.77       41.47      2.24 o 
   5  -5   7       19.46       15.99      1.59 o 
   6  -5   7        4.46        5.44      1.13 o 
   7  -5   7        5.44        7.12      1.30 o 
  -6  -4   7       21.85       22.83      1.25 o 
  -5  -4   7        0.80        0.56      0.46 o 
  -4  -4   7       21.87       22.74      1.04 o 
  -3  -4   7        3.34        3.51      0.49 o 
  -2  -4   7       82.99       83.10      1.71 o 
  -1  -4   7       12.29       14.29      0.52 o 
   0  -4   7       57.66       56.96      1.01 o 
   1  -4   7        5.09        7.94      0.50 o 
   2  -4   7      376.53      385.94      8.30 o 
   3  -4   7      202.08      216.30      5.52 o 
   4  -4   7       21.12       21.39      1.55 o 
   5  -4   7        9.36        8.17      1.15 o 
   6  -4   7       29.43       27.07      1.89 o 
   8  -4   7        2.77        2.23      1.23 o 
  -6  -3   7        0.74        0.15      0.41 o 
  -5  -3   7        3.28        2.19      1.35 o 
  -4  -3   7       29.99       29.99      1.11 o 
  -3  -3   7       91.19       92.46      1.89 o 
  -2  -3   7      279.31      275.31      3.87 o 
  -1  -3   7      154.09      161.74      2.13 o 
   0  -3   7      358.10      372.83      4.00 o 
   1  -3   7      304.73      331.53      3.65 o 
   2  -3   7       61.72       72.36      2.50 o 
   3  -3   7       76.72       78.96      2.75 o 
   4  -3   7        3.25        5.17      0.86 o 
   5  -3   7       41.97       39.12      2.05 o 
   6  -3   7       18.38       15.13      1.43 o 
   7  -3   7        2.78        3.54      1.23 o 
   8  -3   7       29.86       44.47      3.25 o 
  -7  -2   7       18.38       19.59      1.85 o 
  -6  -2   7        0.51        0.37      0.41 o 
  -5  -2   7        6.70        6.72      0.63 o 
  -4  -2   7       13.98       15.25      0.88 o 
  -3  -2   7       14.36       14.44      1.33 o 
  -2  -2   7       98.73      101.93      1.42 o 
  -1  -2   7      185.79      198.72      2.31 o 
   0  -2   7      551.45      573.72      5.79 o 
   1  -2   7       98.90       90.25      2.65 o 
   2  -2   7      119.23      102.18      3.01 o 
   3  -2   7       22.30       25.36      1.44 o 
   4  -2   7       20.81       19.98      1.35 o 
   5  -2   7        2.09        2.15      0.52 o 
   6  -2   7        4.11        4.33      1.13 o 
   7  -2   7        0.65        1.86      1.07 o 
  -7  -1   7        2.45        2.33      0.89 o 
  -6  -1   7        0.16       -0.04      0.43 o 
  -5  -1   7        9.87       10.40      0.70 o 
  -4  -1   7       31.62       30.23      0.98 o 
  -3  -1   7      191.36      205.17      2.43 o 
  -2  -1   7       78.72       79.09      1.13 o 
  -1  -1   7      502.62      539.64      6.26 o 
   0  -1   7      491.40      541.20      6.70 o 
   1  -1   7      131.35      135.30      3.42 o 
   2  -1   7      460.27      502.39      9.78 o 
   3  -1   7       69.97       70.35      2.09 o 
   4  -1   7       22.25       24.42      1.08 o 
   5  -1   7       33.98       31.41      2.68 o 
   6  -1   7       23.96       22.52      2.03 o 
   7  -1   7        0.06       -0.53      0.79 o 
  -8   0   7       14.84       16.07      1.70 o 
  -7   0   7       26.13       25.59      1.82 o 
  -6   0   7       19.58       21.09      1.50 o 
  -5   0   7        1.10        0.53      0.99 o 
  -4   0   7      151.42      154.79      2.60 o 
  -3   0   7      383.11      380.91      4.85 o 
  -2   0   7       28.41       21.19      0.44 o 
  -1   0   7     1805.16     1934.40     33.02 o 
   0   0   7      564.15      590.89      7.42 o 
   1   0   7      295.78      293.63      4.22 o 
   2   0   7       73.41       77.84      1.73 o 
   3   0   7       16.49       19.00      0.89 o 
   4   0   7       30.80       29.90      2.11 o 
   5   0   7       21.47       21.19      1.77 o 
   6   0   7        5.37        3.57      1.09 o 
   7   0   7        1.25        1.35      1.03 o 
  -8   1   7        1.91        0.50      0.64 o 
  -7   1   7        4.34        5.90      1.03 o 
  -6   1   7        7.12        5.40      0.92 o 
  -5   1   7       15.62       14.94      1.12 o 
  -4   1   7       37.05       38.58      0.83 o 
  -3   1   7        0.60        0.05      0.11 o 
  -2   1   7        0.87        0.21      0.16 o 
  -1   1   7       48.72       40.36      0.94 o 
   0   1   7      375.93      418.09      5.50 o 
   1   1   7        2.41        1.96      0.37 o 
   2   1   7      130.51      129.79      2.44 o 
   3   1   7        0.00       -0.12      0.32 o 
   4   1   7        5.71        7.40      1.11 o 
   5   1   7        4.04        3.07      0.96 o 
   6   1   7        4.94        6.62      1.36 o 
  -8   2   7        3.11        2.00      0.78 o 
  -7   2   7       95.83       93.03      3.27 o 
  -6   2   7       45.66       39.98      1.91 o 
  -5   2   7       37.55       35.87      1.16 o 
  -4   2   7       52.16       48.50      1.25 o 
  -3   2   7       29.16       32.61      0.92 o 
  -2   2   7      390.66      371.42      4.87 o 
  -1   2   7      753.71      791.25      9.65 o 
   0   2   7        5.77        3.48      0.53 o 
   1   2   7        7.24        7.50      0.52 o 
   2   2   7       59.91       69.03      3.43 o 
   3   2   7        1.94        2.46      0.47 o 
   4   2   7       49.82       50.19      2.47 o 
   5   2   7        6.62        6.75      1.22 o 
   6   2   7        1.48        1.98      0.98 o 
  -8   3   7       38.47       32.61      1.98 o 
  -7   3   7        7.86        6.18      0.97 o 
  -6   3   7       80.36       76.87      2.65 o 
  -5   3   7      130.97      131.59      2.50 o 
  -4   3   7        0.06       -0.14      0.17 o 
  -3   3   7        0.25        0.65      0.22 o 
  -2   3   7       18.39       16.45      1.52 o 
  -1   3   7        8.94        8.04      0.42 o 
   0   3   7       98.53      104.94      1.94 o 
   1   3   7        0.17       -0.05      0.24 o 
   2   3   7        2.38        2.98      0.64 o 
   3   3   7        3.26        3.82      0.83 o 
   4   3   7       10.15        9.11      1.23 o 
   5   3   7        2.19        3.13      0.98 o 
  -8   4   7        0.57        1.42      0.72 o 
  -7   4   7       51.65       46.96      2.11 o 
  -6   4   7       11.12        9.30      0.72 o 
  -5   4   7        0.58        0.27      0.27 o 
  -4   4   7       41.19       41.66      1.41 o 
  -3   4   7       11.14       11.66      0.56 o 
  -2   4   7       91.57      101.29      3.02 o 
  -1   4   7      306.86      294.41      6.59 o 
   0   4   7        7.15        8.84      0.57 o 
   1   4   7        7.38        6.82      1.03 o 
   2   4   7       13.75       14.14      1.19 o 
   3   4   7        3.59        2.48      0.77 o 
   4   4   7        9.86       10.78      1.37 o 
  -7   5   7        3.52        2.97      0.86 o 
  -6   5   7        0.60        1.02      0.70 o 
  -5   5   7       39.73       36.67      2.01 o 
  -4   5   7        1.83        1.69      0.65 o 
  -3   5   7        0.80        0.41      0.50 o 
  -2   5   7        2.20        2.75      0.75 o 
  -1   5   7       50.37       51.19      2.29 o 
   0   5   7        5.25        7.69      1.03 o 
   1   5   7        1.25        1.67      0.46 o 
   2   5   7        0.89        0.84      0.64 o 
   3   5   7        0.26        0.51      0.70 o 
  -7   6   7        0.60        0.76      0.73 o 
  -6   6   7        6.79        5.27      1.10 o 
  -5   6   7       74.32       69.29      3.06 o 
  -4   6   7       24.36       21.71      1.67 o 
  -3   6   7       44.62       40.95      2.18 o 
  -2   6   7       45.32       42.77      2.23 o 
  -1   6   7      129.17      122.57      4.00 o 
   0   6   7        6.30        5.03      0.97 o 
   2   6   7        0.09       -0.91      0.61 o 
  -7   7   7        0.37       -0.80      0.70 o 
  -6   7   7        0.01        0.31      0.70 o 
  -5   7   7        0.68        0.33      0.72 o 
  -4   7   7        1.47        1.34      0.73 o 
  -3   7   7       12.67        8.68      1.24 o 
  -2   7   7        3.00        1.90      0.81 o 
  -1   7   7       45.70       46.63      2.53 o 
  -6   8   7        0.40       -0.23      0.79 o 
  -5   8   7       10.83       10.77      1.57 o 
  -4   8   7        0.49        0.50      0.77 o 
  -3   8   7        1.23        0.50      0.77 o 
  -2   8   7        7.81        5.24      1.22 o 
  -1   8   7        7.90       11.08      1.52 o 
   3 -10   8        0.09        0.63      0.58 o 
   4 -10   8        3.00        3.31      0.80 o 
   0  -9   8        3.04        2.70      0.89 o 
   1  -9   8        1.77        1.90      0.75 o 
   2  -9   8        0.92        0.11      0.65 o 
   3  -9   8        0.37        0.94      0.54 o 
   4  -9   8        1.16        2.47      0.69 o 
   5  -9   8        1.43        1.41      0.90 o 
   6  -9   8        3.18        5.62      1.43 o 
  -2  -8   8        2.33        3.77      0.98 o 
  -1  -8   8       14.29       13.34      1.35 o 
   0  -8   8       31.67       24.03      1.64 o 
   1  -8   8        5.41        6.01      0.99 o 
   2  -8   8       13.84        9.44      0.90 o 
   3  -8   8        0.09        0.49      0.42 o 
   4  -8   8       20.04       17.24      1.83 o 
   5  -8   8        2.49        1.83      0.97 o 
   6  -8   8        9.82        7.82      1.49 o 
   7  -8   8        0.69       -1.10      0.79 o 
  -3  -7   8       13.36       14.50      1.39 o 
  -2  -7   8        0.61        0.89      0.58 o 
  -1  -7   8       40.35       42.32      2.05 o 
   0  -7   8       52.06       42.94      2.03 o 
   1  -7   8        1.24        0.19      0.63 o 
   2  -7   8        5.86        5.42      0.69 o 
   3  -7   8        5.84        5.60      0.71 o 
   4  -7   8        3.50        2.83      0.92 o 
   5  -7   8       13.08       14.01      1.70 o 
   6  -7   8       24.34       25.58      2.19 o 
   7  -7   8       16.25       14.63      1.89 o 
  -4  -6   8       12.32       13.09      1.34 o 
  -3  -6   8        2.61        2.47      0.77 o 
  -2  -6   8        0.09       -0.31      0.44 o 
  -1  -6   8      128.42      125.09      3.56 o 
   0  -6   8       64.59       64.66      1.92 o 
   1  -6   8       18.20       18.65      1.63 o 
   2  -6   8       14.29       12.83      0.87 o 
   3  -6   8        0.07       -0.24      0.50 o 
   4  -6   8       42.78       39.93      2.35 o 
   5  -6   8        7.61        9.96      1.42 o 
   6  -6   8        3.29        2.29      0.97 o 
   7  -6   8        2.03        1.97      0.98 o 
   8  -6   8        0.28       -0.81      0.83 o 
  -5  -5   8        0.21        0.54      0.58 o 
  -4  -5   8        0.55        0.39      0.52 o 
  -3  -5   8        0.01       -0.44      0.29 o 
  -2  -5   8       56.89       63.23      1.55 o 
  -1  -5   8        8.16        9.46      0.56 o 
   0  -5   8        8.52        8.97      0.45 o 
   1  -5   8       31.66       33.84      0.80 o 
   2  -5   8       11.84       14.76      1.16 o 
   3  -5   8       31.16       28.95      1.84 o 
   4  -5   8        7.53        5.48      1.06 o 
   5  -5   8       37.91       45.46      2.47 o 
   6  -5   8        3.95        4.84      1.10 o 
   7  -5   8        1.52        2.71      1.00 o 
  -5  -4   8       21.74       22.09      1.30 o 
  -4  -4   8       43.94       46.49      2.37 o 
  -3  -4   8       26.78       25.08      1.00 o 
  -2  -4   8       52.03       53.41      1.33 o 
  -1  -4   8      345.74      370.99      4.13 o 
   0  -4   8      224.36      235.43      2.83 o 
   1  -4   8        0.83        2.53      0.26 o 
   2  -4   8        3.89        2.37      0.63 o 
   3  -4   8       79.62       74.89      2.91 o 
   4  -4   8      111.46      109.11      3.74 o 
   5  -4   8       46.22       47.05      2.39 o 
   6  -4   8       32.63       31.55      2.08 o 
   8  -4   8        3.55        0.88      1.25 o 
  -6  -3   8       18.40       16.39      1.04 o 
  -5  -3   8       28.95       32.31      1.25 o 
  -4  -3   8        5.80        5.36      0.57 o 
  -3  -3   8        7.39        8.28      0.58 o 
  -2  -3   8        7.25        9.69      0.52 o 
  -1  -3   8        0.66        0.59      0.19 o 
   0  -3   8      147.25      167.89      2.12 o 
   1  -3   8      101.95       87.11      1.66 o 
   2  -3   8        0.03        1.37      0.55 o 
   3  -3   8       10.98        8.98      1.02 o 
   4  -3   8       42.63       38.90      2.03 o 
   5  -3   8        0.30        0.59      0.57 o 
   6  -3   8        3.09        3.64      1.23 o 
   7  -3   8        0.45        0.41      0.83 o 
  -7  -2   8        0.42        0.11      0.71 o 
  -6  -2   8        0.00       -0.51      0.56 o 
  -5  -2   8        8.22        7.58      0.65 o 
  -4  -2   8       12.92       12.07      0.68 o 
  -3  -2   8       22.90       21.29      0.77 o 
  -2  -2   8        0.42        0.58      0.17 o 
  -1  -2   8      833.79      977.25      9.55 o 
   0  -2   8       67.85       71.66      1.12 o 
   1  -2   8       35.71       29.37      1.46 o 
   2  -2   8       66.27       54.63      2.11 o 
   3  -2   8      376.47      332.06      7.27 o 
   4  -2   8       43.48       46.10      2.09 o 
   5  -2   8        0.78       -0.02      0.53 o 
   6  -2   8       21.28       19.59      1.89 o 
   7  -2   8        0.85        1.30      0.94 o 
  -7  -1   8        1.98        2.67      0.91 o 
  -6  -1   8        4.65        6.75      1.08 o 
  -5  -1   8        3.84        3.78      0.71 o 
  -4  -1   8       39.88       42.99      1.17 o 
  -3  -1   8       42.03       50.58      0.93 o 
  -2  -1   8      274.57      284.19      5.31 o 
  -1  -1   8      834.17      930.51      9.06 o 
   0  -1   8     1085.37     1180.20     13.93 o 
   1  -1   8      781.75      824.78     15.17 o 
   2  -1   8       16.79       13.46      1.08 o 
   3  -1   8        5.16        7.54      0.76 o 
   4  -1   8      215.40      201.15      3.69 o 
   5  -1   8       18.93       20.71      1.11 o 
   6  -1   8        5.06        5.58      1.30 o 
   7  -1   8        0.48       -0.13      0.92 o 
  -7   0   8        0.11        1.28      0.67 o 
  -6   0   8        1.87        0.58      0.50 o 
  -5   0   8       39.12       39.50      1.88 o 
  -4   0   8       46.43       50.70      1.95 o 
  -3   0   8       20.09       20.93      0.52 o 
  -2   0   8       92.19      121.10      1.49 o 
  -1   0   8      718.94      842.66     10.16 o 
   0   0   8        0.33        0.38      0.14 o 
   1   0   8      142.09      117.06      3.23 o 
   2   0   8       94.28       82.75      1.85 o 
   3   0   8      209.83      195.15      3.46 o 
   4   0   8        3.78        3.30      0.55 o 
   5   0   8       26.86       27.78      2.05 o 
   6   0   8       10.98       10.54      1.61 o 
  -8   1   8        7.43        7.75      1.27 o 
  -7   1   8       11.74       10.91      1.28 o 
  -6   1   8        0.31       -0.03      0.43 o 
  -5   1   8       25.34       25.53      1.48 o 
  -4   1   8        7.77        8.64      0.86 o 
  -3   1   8       12.20       15.55      2.00 o 
  -2   1   8       46.89       52.29      1.18 o 
  -1   1   8      600.18      674.24      8.28 o 
   0   1   8      322.25      356.77      4.85 o 
   1   1   8      251.86      276.77      4.14 o 
   2   1   8       41.37       48.46      1.39 o 
   3   1   8       15.56       17.29      0.97 o 
   4   1   8       36.84       38.07      2.14 o 
   5   1   8        0.11       -0.53      0.60 o 
   6   1   8        1.94        2.27      1.02 o 
  -8   2   8       47.13       45.87      2.41 o 
  -7   2   8       25.78       23.39      1.61 o 
  -6   2   8      150.07      149.46      4.13 o 
  -5   2   8      139.93      136.58      2.58 o 
  -4   2   8      154.40      150.62      2.63 o 
  -3   2   8       59.85       54.76      1.28 o 
  -2   2   8        5.32        5.90      1.46 o 
  -1   2   8      616.02      629.79      7.85 o 
   0   2   8       76.58       77.14      1.52 o 
   1   2   8       33.94       33.88      1.05 o 
   2   2   8       17.67       18.28      0.86 o 
   3   2   8        6.03        5.90      0.62 o 
   4   2   8        5.30        6.20      1.08 o 
   5   2   8        7.04        6.02      1.22 o 
  -8   3   8       40.00       32.22      1.99 o 
  -7   3   8       23.67       22.03      1.56 o 
  -6   3   8       47.04       46.29      2.00 o 
  -5   3   8       18.18       17.85      0.87 o 
  -4   3   8        4.45        4.73      0.92 o 
  -3   3   8        4.55        6.29      0.46 o 
  -2   3   8       40.48       36.32      1.00 o 
  -1   3   8      232.17      273.76      6.15 o 
   0   3   8      122.37      130.34      2.59 o 
   1   3   8       33.14       39.46      1.19 o 
   2   3   8       12.41       12.59      0.78 o 
   3   3   8        3.03        3.87      0.83 o 
   4   3   8        0.30       -0.42      0.65 o 
   5   3   8        1.67        2.10      0.93 o 
  -8   4   8        0.04        0.96      0.64 o 
  -7   4   8       35.70       35.98      1.84 o 
  -6   4   8        0.33       -0.14      0.80 o 
  -5   4   8       27.61       27.51      1.03 o 
  -4   4   8       13.48       12.04      1.19 o 
  -3   4   8        0.18        0.24      0.22 o 
  -2   4   8       39.20       36.29      1.83 o 
  -1   4   8       78.46       80.00      2.81 o 
   0   4   8        0.73        0.46      0.52 o 
   1   4   8       41.95       46.27      2.39 o 
   2   4   8       16.15       17.63      1.31 o 
   3   4   8        2.77        2.30      0.83 o 
   4   4   8        0.07        0.81      0.83 o 
  -7   5   8        5.33        6.13      1.16 o 
  -6   5   8        0.21       -0.07      0.63 o 
  -5   5   8        6.06        6.22      1.06 o 
  -4   5   8        3.04        1.32      0.70 o 
  -3   5   8       10.60        6.46      1.03 o 
  -2   5   8        2.26        2.70      0.75 o 
  -1   5   8       89.17       81.70      3.06 o 
   0   5   8       10.01       12.42      1.29 o 
   1   5   8        1.75        2.39      0.76 o 
   2   5   8        0.66        0.69      0.68 o 
   3   5   8        0.11        0.22      0.74 o 
  -7   6   8        0.05        0.70      0.79 o 
  -6   6   8        3.97        2.39      0.95 o 
  -5   6   8       14.56       11.77      1.42 o 
  -4   6   8        3.10        1.36      0.75 o 
  -3   6   8       70.02       62.69      2.81 o 
  -2   6   8       18.11       16.43      1.52 o 
  -1   6   8        2.93        3.33      0.90 o 
   0   6   8        0.51        1.34      0.74 o 
  -7   7   8        0.10        0.22      0.84 o 
  -6   7   8        0.00        0.20      0.73 o 
  -5   7   8        0.38        0.09      0.69 o 
  -4   7   8        1.96        0.05      0.58 o 
  -3   7   8        0.65        0.21      0.65 o 
  -2   7   8        8.99        4.09      1.05 o 
  -1   7   8        5.93        7.82      1.28 o 
  -5   8   8        2.45        2.85      1.17 o 
  -4   8   8        0.13        0.92      0.83 o 
  -3   8   8        3.72        2.02      0.94 o 
  -2   8   8        8.40        7.82      1.37 o 
   0  -9   9        0.09        0.57      0.66 o 
   1  -9   9        0.25       -0.25      0.53 o 
   2  -9   9       16.36       14.03      1.25 o 
   3  -9   9        1.03        0.18      0.48 o 
   4  -9   9        3.82        3.95      1.25 o 
   5  -9   9        1.46        1.57      1.01 o 
   6  -9   9       30.57       28.39      2.64 o 
  -1  -8   9        2.55        2.16      0.76 o 
   0  -8   9        0.44        0.09      0.50 o 
   1  -8   9        3.96        4.18      0.91 o 
   2  -8   9       12.11        9.51      0.94 o 
   3  -8   9       32.72       32.34      1.55 o 
   4  -8   9        2.90        3.56      1.13 o 
   5  -8   9       13.10       12.55      1.76 o 
   6  -8   9       22.54       21.17      2.22 o 
   7  -8   9        0.15       -0.63      0.80 o 
  -3  -7   9        0.05       -0.42      0.48 o 
  -2  -7   9        0.41        0.12      0.56 o 
  -1  -7   9       17.46       18.28      1.36 o 
   0  -7   9        5.03        6.28      0.91 o 
   1  -7   9       14.25       11.36      0.89 o 
   2  -7   9       53.13       56.68      1.86 o 
   3  -7   9        2.03        2.50      0.62 o 
   4  -7   9        1.81        0.56      0.76 o 
   5  -7   9        2.78        2.30      0.96 o 
   6  -7   9       60.82       58.24      3.26 o 
   7  -7   9        7.34        8.90      1.66 o 
  -4  -6   9        0.07        0.99      0.62 o 
  -3  -6   9       14.79       17.45      1.40 o 
  -2  -6   9       44.28       42.72      1.99 o 
  -1  -6   9        0.80        0.81      0.48 o 
   0  -6   9        3.08        3.55      0.86 o 
   1  -6   9        0.85       -0.02      0.30 o 
   2  -6   9        0.18        0.87      0.38 o 
   3  -6   9       92.10       83.75      3.41 o 
   4  -6   9        2.13        2.21      0.83 o 
   5  -6   9       60.01       58.31      3.00 o 
   6  -6   9        1.83        0.15      0.69 o 
   7  -6   9        2.75        0.51      0.79 o 
  -5  -5   9        0.07        0.38      0.63 o 
  -4  -5   9        9.36        9.92      1.10 o 
  -3  -5   9       21.01       22.44      1.13 o 
  -2  -5   9       23.33       24.49      1.29 o 
  -1  -5   9        5.50        6.33      0.50 o 
   0  -5   9      299.13      295.45      4.17 o 
   1  -5   9       10.47        9.17      0.47 o 
   2  -5   9        2.71        2.79      0.51 o 
   3  -5   9      129.43      130.50      4.29 o 
   4  -5   9       14.73        9.97      1.34 o 
   5  -5   9       65.43       55.30      2.82 o 
   6  -5   9       33.91       30.16      2.18 o 
   7  -5   9        4.27        2.74      1.00 o 
  -5  -4   9       63.58       61.83      1.85 o 
  -4  -4   9       16.81       17.10      1.36 o 
  -3  -4   9        5.96        5.75      0.56 o 
  -2  -4   9       39.76       37.79      2.03 o 
  -1  -4   9      265.07      278.61      3.30 o 
   0  -4   9       54.64       54.63      1.06 o 
   1  -4   9       14.57       15.34      0.95 o 
   2  -4   9       42.86       39.98      2.00 o 
   3  -4   9        1.23        3.06      0.78 o 
   4  -4   9        1.70        2.41      0.83 o 
   5  -4   9        7.42        4.47      0.98 o 
   6  -4   9        6.79        9.58      1.37 o 
   7  -4   9        1.41        0.88      0.95 o 
  -6  -3   9       24.95       29.01      1.98 o 
  -5  -3   9       38.91       41.34      2.24 o 
  -4  -3   9        7.57        9.50      0.69 o 
  -3  -3   9        2.06        2.18      0.60 o 
  -2  -3   9        0.43        0.89      0.24 o 
  -1  -3   9       18.54       18.86      0.66 o 
   0  -3   9      234.31      226.19      2.74 o 
   1  -3   9       48.52       45.01      1.47 o 
   2  -3   9        7.06       11.18      1.10 o 
   3  -3   9      231.71      220.45      5.63 o 
   4  -3   9        0.46        1.50      0.68 o 
   5  -3   9      213.48      179.33      5.12 o 
   6  -3   9       73.11       60.21      2.10 o 
   7  -3   9       10.71       10.90      1.78 o 
  -7  -2   9        5.59        4.36      1.08 o 
  -6  -2   9        5.11        6.90      1.16 o 
  -5  -2   9        1.88        1.75      0.68 o 
  -4  -2   9      138.93      131.77      2.44 o 
  -3  -2   9      108.79      106.24      5.71 o 
  -2  -2   9        8.62        7.39      0.36 o 
  -1  -2   9      317.86      331.28      3.65 o 
   0  -2   9      144.52      132.22      2.41 o 
   1  -2   9       84.79       84.63      2.76 o 
   2  -2   9      129.11      121.56      3.56 o 
   3  -2   9        1.83        3.34      0.75 o 
   4  -2   9       15.80       16.53      1.38 o 
   5  -2   9        0.00        0.33      0.44 o 
   6  -2   9        3.16        5.44      1.27 o 
   7  -2   9        0.11        0.10      0.86 o 
  -7  -1   9       10.91        8.66      1.30 o 
  -6  -1   9        0.02        1.14      0.65 o 
  -5  -1   9        2.05        1.76      0.67 o 
  -4  -1   9       11.16       11.46      1.05 o 
  -3  -1   9      106.44      105.02      1.50 o 
  -2  -1   9       65.87       75.37      1.13 o 
  -1  -1   9        0.01        0.78      0.15 o 
   0  -1   9       16.35       17.46      0.68 o 
   1  -1   9       70.52       76.26      2.54 o 
   2  -1   9       17.21       18.38      1.29 o 
   3  -1   9      325.00      297.27      4.78 o 
   4  -1   9        5.40        6.82      0.72 o 
   5  -1   9      224.95      199.36      3.89 o 
   6  -1   9       65.61       62.39      3.21 o 
   7  -1   9       28.15       25.68      2.40 o 
  -7   0   9       24.09       21.96      1.71 o 
  -6   0   9        0.00       -0.50      0.41 o 
  -5   0   9        1.00        1.75      0.60 o 
  -4   0   9      180.57      186.28      4.38 o 
  -3   0   9      441.87      427.82      5.69 o 
  -2   0   9       60.88       69.00      1.44 o 
  -1   0   9       81.85       92.83      1.79 o 
   0   0   9       24.05       12.74      0.44 o 
   1   0   9      217.69      227.51      3.57 o 
   2   0   9      116.31      126.16      2.49 o 
   3   0   9        3.90        3.39      0.55 o 
   4   0   9       74.06       74.09      2.01 o 
   5   0   9        0.01        0.07      0.70 o 
   6   0   9        7.93        4.90      1.24 o 
  -8   1   9        2.33        3.94      1.05 o 
  -7   1   9        2.78        2.00      0.77 o 
  -6   1   9        0.43        1.33      0.58 o 
  -5   1   9       28.31       28.12      1.55 o 
  -4   1   9        5.97        5.54      0.50 o 
  -3   1   9       80.40       76.76      1.70 o 
  -2   1   9       93.41       84.04      1.75 o 
  -1   1   9      264.01      279.41      3.95 o 
   0   1   9        9.92       13.57      1.05 o 
   1   1   9        4.55        3.11      0.42 o 
   2   1   9       75.98       81.49      1.92 o 
   3   1   9       48.18       50.41      1.57 o 
   4   1   9       39.35       41.71      2.31 o 
   5   1   9       37.38       33.18      2.22 o 
   6   1   9        6.84        6.49      1.40 o 
  -8   2   9       15.66       15.38      1.55 o 
  -7   2   9       17.43       12.59      1.31 o 
  -6   2   9       79.68       74.80      2.75 o 
  -5   2   9        2.59        3.19      0.48 o 
  -4   2   9        2.16        1.95      0.38 o 
  -3   2   9      269.55      271.59      3.97 o 
  -2   2   9      133.74      131.32      2.27 o 
  -1   2   9        2.24        3.08      0.36 o 
   0   2   9       98.17       98.93      3.05 o 
   1   2   9       77.51       79.40      1.78 o 
   2   2   9        5.98        5.17      0.64 o 
   3   2   9        1.11        0.41      0.54 o 
   4   2   9        5.38        4.38      1.03 o 
   5   2   9        0.39       -0.94      0.63 o 
  -8   3   9        0.88        0.88      0.67 o 
  -7   3   9       78.76       79.86      2.94 o 
  -6   3   9       37.68       42.01      1.94 o 
  -5   3   9      140.34      148.62      4.66 o 
  -4   3   9       52.53       48.86      1.35 o 
  -3   3   9        7.19        7.48      0.52 o 
  -2   3   9        3.60        3.71      0.69 o 
  -1   3   9      250.01      247.57      5.85 o 
   0   3   9       19.16       19.45      1.37 o 
   1   3   9        2.90        3.66      0.77 o 
   2   3   9        1.90        2.10      0.77 o 
   3   3   9        5.48        5.62      0.96 o 
   4   3   9       15.80       18.58      1.66 o 
  -8   4   9        0.00       -0.56      0.55 o 
  -7   4   9        5.69        4.09      0.85 o 
  -6   4   9        0.02       -0.14      0.30 o 
  -5   4   9        0.24        0.30      0.30 o 
  -4   4   9      119.68      120.41      2.30 o 
  -3   4   9       26.62       27.61      0.93 o 
  -2   4   9       19.49       14.31      1.25 o 
  -1   4   9        1.87        2.77      0.75 o 
   0   4   9        2.11        1.31      0.61 o 
   1   4   9        2.07        1.97      0.64 o 
   3   4   9        4.39        4.60      1.00 o 
  -7   5   9       13.98       10.86      1.41 o 
  -6   5   9        0.83        0.47      0.69 o 
  -5   5   9        7.99        8.40      1.22 o 
  -4   5   9        0.03       -0.36      0.51 o 
  -3   5   9       43.87       40.20      2.15 o 
  -2   5   9        0.24        0.37      0.53 o 
  -1   5   9        7.02        9.63      1.20 o 
   0   5   9        0.11       -0.41      0.57 o 
   1   5   9        3.65        3.58      0.96 o 
  -7   6   9       19.14       20.36      1.91 o 
  -6   6   9        0.02       -0.79      0.69 o 
  -5   6   9       26.05       23.06      1.87 o 
  -4   6   9       78.80       77.04      3.29 o 
  -3   6   9        6.45        5.43      1.10 o 
  -2   6   9        2.04        1.83      0.82 o 
  -1   6   9       25.31       24.72      1.86 o 
   0   6   9        8.32        7.75      1.28 o 
  -6   7   9        0.05       -0.87      0.58 o 
  -5   7   9        0.74        0.30      0.76 o 
  -4   7   9        9.91        6.83      1.26 o 
  -3   7   9        6.28        6.92      1.29 o 
  -2   7   9        0.14       -0.13      0.69 o 
  -1   7   9        2.75        2.35      0.97 o 
  -4   8   9       20.17       21.06      2.09 o 
  -3   8   9        8.15       11.52      1.63 o 
   0  -9  10        3.76        5.10      1.10 o 
   1  -9  10        2.70        1.86      0.76 o 
   2  -9  10        2.34        0.88      0.58 o 
   3  -9  10        2.18        3.99      1.93 o 
   4  -9  10        0.87        0.32      0.88 o 
   5  -9  10       19.82       13.70      1.95 o 
  -1  -8  10        2.01        2.23      0.79 o 
   0  -8  10        1.32        0.20      0.59 o 
   1  -8  10        0.80        1.50      0.71 o 
   2  -8  10       19.09       15.59      2.27 o 
   3  -8  10        3.58        4.15      0.77 o 
   4  -8  10       37.80       36.13      2.57 o 
   5  -8  10        4.15        3.61      1.22 o 
   6  -8  10        9.09        7.17      1.54 o 
  -3  -7  10        0.11        0.96      0.66 o 
  -2  -7  10       13.00       10.90      1.23 o 
  -1  -7  10        3.70        3.26      0.79 o 
   0  -7  10        3.23        1.87      0.65 o 
   1  -7  10       58.97       55.98      1.84 o 
   2  -7  10       27.98       31.75      1.40 o 
   3  -7  10       22.22       19.01      1.84 o 
   4  -7  10        0.00        1.61      0.84 o 
   5  -7  10      110.95      112.01      4.55 o 
   6  -7  10       53.23       52.34      3.19 o 
   7  -7  10       17.27       18.63      2.14 o 
  -4  -6  10        2.90        3.78      0.93 o 
  -3  -6  10       96.93      101.65      3.40 o 
  -2  -6  10        0.72        0.60      0.50 o 
  -1  -6  10        1.48        1.76      0.57 o 
   0  -6  10       30.01       30.85      1.60 o 
   1  -6  10        1.89        1.93      0.57 o 
   2  -6  10        2.22        2.31      0.51 o 
   3  -6  10        0.07        0.27      0.73 o 
   4  -6  10       24.26       23.63      1.99 o 
   5  -6  10        0.02        0.49      0.73 o 
   6  -6  10       12.00       11.88      1.65 o 
   7  -6  10       13.72       15.49      1.87 o 
  -4  -5  10       36.73       38.80      1.42 o 
  -3  -5  10        0.39        0.54      0.39 o 
  -2  -5  10       46.92       49.52      1.37 o 
  -1  -5  10       94.22       94.06      2.67 o 
   0  -5  10       62.90       68.13      1.30 o 
   1  -5  10        8.14        8.62      0.82 o 
   2  -5  10      120.17      121.10      4.00 o 
   3  -5  10        4.93        7.10      1.17 o 
   4  -5  10        0.08        0.21      0.57 o 
   5  -5  10       54.74       43.78      2.56 o 
   6  -5  10       88.12       79.75      3.60 o 
   7  -5  10        0.00       -0.79      0.70 o 
  -5  -4  10       52.47       55.08      2.58 o 
  -4  -4  10        0.51        0.30      0.39 o 
  -3  -4  10      720.66      781.19      9.93 o 
  -2  -4  10       72.33       73.41      1.63 o 
  -1  -4  10      511.85      512.81      5.54 o 
   0  -4  10      182.32      183.32      2.44 o 
   1  -4  10      130.89      120.76      1.84 o 
   2  -4  10        0.10        0.23      0.59 o 
   3  -4  10       35.61       32.74      1.97 o 
   4  -4  10       14.74       14.10      1.48 o 
   5  -4  10       27.09       23.83      1.87 o 
   6  -4  10       45.39       36.30      2.33 o 
   7  -4  10        9.47       10.69      1.90 o 
  -6  -3  10        5.97        5.92      1.19 o 
  -5  -3  10        0.70        0.65      0.66 o 
  -4  -3  10       79.35       79.24      2.77 o 
  -3  -3  10      239.89      252.19      5.68 o 
  -2  -3  10       12.23       14.25      0.63 o 
  -1  -3  10        0.81        1.31      0.39 o 
   0  -3  10       20.35       25.57      0.69 o 
   1  -3  10       50.70       47.02      2.09 o 
   2  -3  10       63.05       56.09      2.41 o 
   3  -3  10       30.77       24.63      1.64 o 
   4  -3  10       13.72       10.93      1.22 o 
   5  -3  10       82.41       58.61      2.72 o 
   6  -3  10       16.65       14.57      1.17 o 
   7  -3  10        8.11       10.84      1.85 o 
  -6  -2  10        0.00        0.61      0.66 o 
  -5  -2  10       11.21       15.42      1.38 o 
  -4  -2  10      177.10      182.75      4.55 o 
  -3  -2  10      363.50      365.08      7.17 o 
  -2  -2  10       55.81       56.46      2.46 o 
  -1  -2  10      219.80      232.36      2.77 o 
   0  -2  10      172.80      168.61      2.76 o 
   1  -2  10        7.20        9.73      1.02 o 
   2  -2  10       10.34       11.06      1.12 o 
   3  -2  10       99.54       98.86      3.32 o 
   4  -2  10        6.68        6.37      0.99 o 
   5  -2  10        6.16        6.00      1.51 o 
   6  -2  10       22.52       20.04      2.02 o 
   7  -2  10       17.03       17.49      2.10 o 
  -7  -1  10       14.57       12.16      1.47 o 
  -6  -1  10       17.71       22.10      1.68 o 
  -5  -1  10        6.97        6.09      0.97 o 
  -4  -1  10        0.07       -0.17      0.39 o 
  -3  -1  10      368.80      363.73      5.02 o 
  -2  -1  10        7.48        8.83      0.53 o 
  -1  -1  10       11.19       11.34      0.59 o 
   0  -1  10       15.04       17.25      1.31 o 
   1  -1  10       19.55       15.97      1.21 o 
   2  -1  10       22.16       25.38      1.56 o 
   3  -1  10        0.76        0.53      0.38 o 
   4  -1  10       75.91       67.46      1.97 o 
   5  -1  10       79.49       66.15      2.05 o 
   6  -1  10        3.92        3.69      1.17 o 
  -7   0  10        0.38        0.45      0.64 o 
  -6   0  10        0.07        0.57      0.56 o 
  -5   0  10        9.29        8.73      1.02 o 
  -4   0  10      636.98      609.32     11.05 o 
  -3   0  10       76.31       72.81      1.60 o 
  -2   0  10       41.73       41.95      1.95 o 
  -1   0  10        3.91        7.12      0.84 o 
   0   0  10      248.23      237.43      3.55 o 
   1   0  10       81.50       86.56      1.87 o 
   2   0  10        4.90        6.46      0.61 o 
   3   0  10      184.49      204.52      3.71 o 
   4   0  10        4.87        4.52      0.83 o 
   5   0  10       31.05       33.66      2.30 o 
   6   0  10        1.93        3.49      1.23 o 
  -7   1  10        0.34       -0.14      0.54 o 
  -6   1  10        0.43       -0.51      0.34 o 
  -5   1  10       48.91       48.37      2.04 o 
  -4   1  10        7.04        8.42      0.61 o 
  -3   1  10      773.00      725.04      9.13 o 
  -2   1  10       42.53       44.08      1.17 o 
  -1   1  10      203.93      199.64      3.12 o 
   0   1  10       76.93       70.65      2.53 o 
   1   1  10       74.44       77.94      2.72 o 
   2   1  10        1.03        0.82      0.38 o 
   3   1  10        0.01        0.21      0.40 o 
   4   1  10        9.68       10.71      1.33 o 
   5   1  10       47.27       51.26      2.80 o 
  -8   2  10       17.58       22.29      1.78 o 
  -7   2  10        0.13       -0.02      0.58 o 
  -6   2  10       23.15       22.73      1.53 o 
  -5   2  10       16.96       18.48      0.92 o 
  -4   2  10     1187.19     1123.15     13.72 o 
  -3   2  10       98.44       96.63      4.88 o 
  -2   2  10      138.62      140.35      2.44 o 
  -1   2  10       14.58       13.64      1.13 o 
   0   2  10       19.34       19.78      1.40 o 
   1   2  10        0.46        0.09      0.50 o 
   2   2  10       30.05       32.24      1.22 o 
   3   2  10       16.53       19.51      1.70 o 
   4   2  10       16.62       17.15      1.63 o 
   5   2  10        8.26        7.16      1.34 o 
  -8   3  10       10.87        9.18      1.25 o 
  -7   3  10       16.94       16.48      1.40 o 
  -6   3  10       10.54       10.09      1.03 o 
  -5   3  10      282.69      278.58      6.53 o 
  -4   3  10      255.48      256.97      4.02 o 
  -3   3  10      822.04      810.17     10.17 o 
  -2   3  10       22.11       20.62      0.93 o 
  -1   3  10      200.39      212.28      5.39 o 
   0   3  10        0.08        1.03      0.54 o 
   1   3  10       54.13       57.75      2.45 o 
   2   3  10       15.13       17.33      1.43 o 
   4   3  10       23.50       24.79      1.88 o 
  -8   4  10        0.02       -0.46      0.57 o 
  -7   4  10        0.48       -0.09      0.50 o 
  -6   4  10        1.15        0.55      0.37 o 
  -5   4  10       17.28       16.96      0.87 o 
  -4   4  10      286.89      271.17      4.19 o 
  -3   4  10        2.50        2.34      0.40 o 
  -2   4  10       12.84       12.78      1.25 o 
  -1   4  10        2.87        2.70      0.77 o 
   0   4  10        6.19        5.52      1.01 o 
   1   4  10        1.40        0.96      0.70 o 
  -6   5  10        0.50        1.23      0.75 o 
  -5   5  10       13.30       11.61      1.38 o 
  -4   5  10       94.99       87.68      3.41 o 
  -3   5  10       93.56       92.17      3.47 o 
  -2   5  10        1.05        1.93      0.76 o 
  -1   5  10        0.13        0.02      0.60 o 
   0   5  10        1.05        2.07      0.83 o 
   1   5  10        1.59        1.65      0.87 o 
  -7   6  10        4.65        6.15      1.30 o 
  -6   6  10        3.87        3.27      1.05 o 
  -5   6  10       22.71       21.40      1.85 o 
  -4   6  10       34.91       41.36      2.44 o 
  -3   6  10        0.20        0.81      0.71 o 
  -2   6  10        3.00        3.63      0.94 o 
  -1   6  10        0.41        0.06      0.65 o 
   0   6  10        0.11       -0.08      0.72 o 
  -6   7  10        0.05        0.26      0.90 o 
  -5   7  10        1.11        1.36      0.87 o 
  -4   7  10       25.68       29.70      2.22 o 
  -3   7  10       27.85       29.70      2.19 o 
  -2   7  10        0.66        0.82      0.81 o 
  -1   7  10        0.33       -0.08      0.74 o 
   1  -9  11        0.11        0.54      0.63 o 
   2  -9  11       21.97       28.08      2.05 o 
   3  -9  11       21.92       21.18      1.45 o 
   4  -9  11        5.29        4.13      1.30 o 
   5  -9  11        2.07        2.83      1.28 o 
  -1  -8  11        6.08        7.35      1.13 o 
   0  -8  11       12.16       14.42      1.41 o 
   1  -8  11        0.32        0.65      0.57 o 
   2  -8  11        2.70        4.42      0.78 o 
   3  -8  11       29.40       31.13      1.70 o 
   4  -8  11        0.33        2.32      1.11 o 
   5  -8  11        0.06        0.94      0.98 o 
   6  -8  11        9.72       13.05      1.96 o 
  -2  -7  11       14.73       17.29      1.45 o 
  -1  -7  11        0.12        0.54      0.53 o 
   0  -7  11        0.23       -0.10      0.45 o 
   1  -7  11        0.10       -0.17      0.34 o 
   2  -7  11       20.10       21.50      1.21 o 
   3  -7  11      207.78      203.67      6.26 o 
   4  -7  11       14.53       15.25      1.81 o 
   5  -7  11        0.07        0.04      0.74 o 
   6  -7  11        5.93        5.26      1.42 o 
  -3  -6  11        0.90        0.38      0.56 o 
  -2  -6  11        0.57        0.82      0.51 o 
  -1  -6  11        2.15        2.15      0.63 o 
   0  -6  11        5.64        5.79      0.66 o 
   1  -6  11        5.13        5.81      0.69 o 
   2  -6  11        1.66        1.75      0.68 o 
   3  -6  11       43.68       44.81      2.57 o 
   4  -6  11       27.50       31.95      2.30 o 
   5  -6  11        0.58       -0.03      0.67 o 
   6  -6  11       20.62       20.53      2.07 o 
   7  -6  11        0.26        0.02      0.89 o 
  -4  -5  11        0.03       -0.63      0.57 o 
  -3  -5  11       83.56       88.88      2.06 o 
  -2  -5  11       34.96       34.56      1.14 o 
  -1  -5  11       93.63       99.36      1.98 o 
   0  -5  11       20.15       19.80      0.71 o 
   1  -5  11      227.45      234.49      3.09 o 
   2  -5  11       45.94       48.15      2.46 o 
   3  -5  11       97.11       94.85      3.70 o 
   4  -5  11       15.39       12.70      1.50 o 
   5  -5  11       89.15       87.53      3.78 o 
   6  -5  11       11.03       13.61      1.66 o 
   7  -5  11        0.45        0.34      0.90 o 
  -5  -4  11       10.47       11.71      1.37 o 
  -4  -4  11      142.56      141.30      4.06 o 
  -3  -4  11       17.53       18.66      0.91 o 
  -2  -4  11      128.32      130.86      2.37 o 
  -1  -4  11      190.93      185.98      2.51 o 
   0  -4  11       37.58       39.97      0.96 o 
   1  -4  11      326.68      320.18      4.68 o 
   2  -4  11       18.63       17.77      1.51 o 
   3  -4  11      120.29      128.29      4.23 o 
   4  -4  11      113.05      109.78      3.95 o 
   5  -4  11       54.93       49.71      2.65 o 
   6  -4  11       17.48       13.96      1.61 o 
   7  -4  11        5.38        4.68      1.50 o 
  -6  -3  11        1.89        1.01      0.76 o 
  -5  -3  11       54.87       51.51      2.38 o 
  -4  -3  11       12.28       11.29      1.15 o 
  -3  -3  11      166.99      163.14      4.05 o 
  -2  -3  11        2.37        2.18      0.33 o 
  -1  -3  11       23.96       24.92      0.71 o 
   0  -3  11       25.74       26.15      0.74 o 
   1  -3  11      126.63      115.81      3.66 o 
   2  -3  11       64.99       56.19      2.48 o 
   3  -3  11      224.10      207.59      5.61 o 
   4  -3  11       50.37       51.51      2.51 o 
   5  -3  11       34.47       28.03      1.93 o 
   6  -3  11        6.42        7.48      1.01 o 
   7  -3  11        0.19       -0.24      0.98 o 
  -6  -2  11       14.56       18.28      1.64 o 
  -5  -2  11        0.05        0.54      0.59 o 
  -4  -2  11       71.92       70.77      2.57 o 
  -3  -2  11       38.88       39.78      1.71 o 
  -2  -2  11       23.07       27.13      0.94 o 
  -1  -2  11       16.25       16.53      1.37 o 
   0  -2  11       13.16       17.01      1.13 o 
   1  -2  11       49.00       38.51      1.98 o 
   2  -2  11       18.25       17.59      1.43 o 
   3  -2  11       22.79       23.32      1.70 o 
   4  -2  11       27.89       27.83      2.28 o 
   5  -2  11        0.12        0.76      0.51 o 
   6  -2  11        1.03        0.51      0.85 o 
  -7  -1  11        0.16        0.83      0.77 o 
  -6  -1  11       14.63       14.10      1.43 o 
  -5  -1  11      101.66      102.48      3.36 o 
  -4  -1  11        0.11       -0.26      0.42 o 
  -3  -1  11      307.66      287.95      4.22 o 
  -2  -1  11       15.86       15.60      1.17 o 
  -1  -1  11        3.52        3.49      0.60 o 
   0  -1  11       72.79       72.87      1.63 o 
   1  -1  11        4.08        2.10      0.64 o 
   2  -1  11      317.94      292.41      4.68 o 
   3  -1  11      187.38      181.96      3.49 o 
   4  -1  11        8.41        8.55      1.00 o 
   5  -1  11        3.71        2.29      0.61 o 
   6  -1  11        4.40        3.02      1.16 o 
  -7   0  11        7.38       10.08      1.31 o 
  -6   0  11        5.49        4.98      0.94 o 
  -5   0  11       18.36       14.91      1.27 o 
  -4   0  11      193.78      191.29      4.51 o 
  -3   0  11        4.45        5.50      0.50 o 
  -2   0  11       28.10       33.76      1.04 o 
  -1   0  11       64.64       79.91      1.71 o 
   0   0  11       51.24       59.40      2.31 o 
   1   0  11        0.92        0.87      0.54 o 
   2   0  11        0.36       -0.08      0.33 o 
   3   0  11       58.06       56.29      1.74 o 
   4   0  11        9.35        9.11      0.85 o 
   5   0  11        4.33        6.17      1.30 o 
   6   0  11        1.34        0.88      1.01 o 
  -7   1  11       14.28       13.18      1.43 o 
  -6   1  11        0.11        0.47      0.50 o 
  -5   1  11        6.68        4.28      0.79 o 
  -4   1  11       43.00       45.58      1.34 o 
  -3   1  11       86.51       80.45      1.77 o 
  -2   1  11        6.36        8.39      0.57 o 
  -1   1  11        0.06        0.53      0.28 o 
   0   1  11       35.65       41.71      2.00 o 
   1   1  11        7.94        7.03      0.98 o 
   2   1  11       52.20       51.25      2.29 o 
   3   1  11       68.68       76.31      3.40 o 
   4   1  11       51.85       55.73      2.74 o 
   5   1  11        4.59        3.14      1.13 o 
  -7   2  11        0.15        0.87      0.65 o 
  -6   2  11       25.45       22.93      1.52 o 
  -5   2  11      220.40      213.06      3.64 o 
  -4   2  11       83.43       84.12      1.91 o 
  -3   2  11      165.56      154.33      4.65 o 
  -2   2  11       29.97       21.67      0.88 o 
  -1   2  11       44.85       43.92      2.05 o 
   0   2  11       45.97       43.97      2.09 o 
   1   2  11       35.00       35.54      1.95 o 
   2   2  11       48.28       52.68      2.41 o 
   3   2  11        0.12       -0.08      0.61 o 
   4   2  11       25.28       29.40      2.04 o 
  -7   3  11       37.74       33.76      1.92 o 
  -6   3  11        1.82        2.11      0.63 o 
  -5   3  11       36.83       35.59      1.25 o 
  -4   3  11       51.51       49.24      1.41 o 
  -3   3  11       13.24       14.04      0.79 o 
  -2   3  11        0.13        0.36      0.29 o 
  -1   3  11       34.96       34.90      1.91 o 
   0   3  11       10.21       13.99      1.34 o 
   1   3  11       31.30       27.84      1.76 o 
   2   3  11       31.67       37.50      2.11 o 
  -7   4  11        2.92        2.08      0.70 o 
  -6   4  11        5.89        5.33      0.67 o 
  -5   4  11       84.64       79.24      3.04 o 
  -4   4  11      104.35      110.51      2.30 o 
  -3   4  11        9.36        9.51      0.68 o 
  -2   4  11        2.20        3.08      0.81 o 
  -1   4  11        0.24       -0.26      0.47 o 
   0   4  11        2.42        0.82      0.75 o 
   1   4  11        5.06        5.82      1.11 o 
  -6   5  11        0.05        0.32      0.69 o 
  -5   5  11        1.46        3.47      1.03 o 
  -4   5  11       83.26       83.41      3.41 o 
  -3   5  11       11.86       10.87      1.39 o 
  -2   5  11        3.94        6.74      1.18 o 
  -1   5  11        2.33        2.61      0.90 o 
   0   5  11        4.80        5.50      1.14 o 
   1   5  11        3.98        4.82      1.15 o 
  -6   6  11        0.73        1.65      0.89 o 
  -5   6  11       61.44       57.35      2.98 o 
  -4   6  11       55.92       56.49      2.96 o 
  -3   6  11        2.03        1.67      0.80 o 
  -2   6  11       16.54       14.42      1.62 o 
  -1   6  11        1.65        0.78      0.76 o 
   0   6  11        8.28        5.69      1.31 o 
  -5   7  11        5.21        4.32      1.21 o 
  -4   7  11       34.28       33.39      2.45 o 
  -3   7  11        0.24        0.02      0.73 o 
  -2   7  11        3.18        1.90      0.96 o 
   1  -9  12        0.09        0.15      0.67 o 
   2  -9  12        1.75        2.29      0.90 o 
   3  -9  12       29.17       30.61      1.71 o 
   4  -9  12       19.88       21.96      2.39 o 
  -1  -8  12        2.59        1.45      0.79 o 
   0  -8  12       14.65       15.86      1.50 o 
   1  -8  12        0.02        0.41      0.60 o 
   2  -8  12       33.00       36.41      2.75 o 
   3  -8  12        0.01        0.64      0.97 o 
   4  -8  12        0.73       -0.15      0.80 o 
   5  -8  12        1.49        1.29      1.01 o 
   6  -8  12        2.52        1.57      1.04 o 
  -2  -7  12        0.42        0.43      0.60 o 
  -1  -7  12        0.20        0.41      0.56 o 
   0  -7  12        0.08        0.05      0.49 o 
   1  -7  12        1.85        1.29      0.53 o 
   2  -7  12       55.38       56.30      1.95 o 
   4  -7  12       10.73       10.85      1.63 o 
   5  -7  12        5.32        4.96      1.28 o 
   6  -7  12        5.58        5.84      1.42 o 
  -3  -6  12        0.74        0.03      0.53 o 
  -2  -6  12        0.62        1.37      0.62 o 
  -1  -6  12       30.96       32.72      1.76 o 
   0  -6  12        1.04        0.51      0.76 o 
   1  -6  12       24.48       26.09      1.23 o 
   2  -6  12      158.63      173.92      5.43 o 
   3  -6  12        5.60        6.20      1.30 o 
   4  -6  12       14.26       12.10      1.63 o 
   5  -6  12        0.23       -0.42      0.71 o 
   6  -6  12        0.02       -1.10      0.73 o 
  -4  -5  12        0.12        0.10      0.59 o 
  -3  -5  12        3.90        4.74      0.83 o 
  -2  -5  12        0.61        0.40      0.34 o 
  -1  -5  12       35.66       36.63      1.15 o 
   0  -5  12       40.78       41.62      1.06 o 
   1  -5  12      201.78      198.25      3.68 o 
   2  -5  12      159.54      165.67      5.09 o 
   3  -5  12      707.41      707.48     14.82 o 
   4  -5  12        9.66        7.01      1.25 o 
   5  -5  12       37.74       33.99      2.35 o 
   6  -5  12       17.06       16.92      1.90 o 
   7  -5  12       26.83       27.77      2.32 o 
  -5  -4  12        1.15        1.36      0.78 o 
  -4  -4  12        7.85        6.84      1.03 o 
  -3  -4  12        2.35        2.96      0.71 o 
  -2  -4  12       52.81       50.04      1.95 o 
  -1  -4  12       68.23       68.90      1.35 o 
   0  -4  12      131.03      130.23      2.02 o 
   1  -4  12      249.47      232.57      6.06 o 
   2  -4  12      613.13      576.15     12.11 o 
   3  -4  12      121.30      113.34      3.98 o 
   4  -4  12      105.51       99.52      3.81 o 
   5  -4  12        3.30        1.81      0.88 o 
   6  -4  12       33.84       31.51      2.28 o 
  -5  -3  12        9.95       10.03      1.23 o 
  -4  -3  12        0.27        0.01      0.45 o 
  -3  -3  12       21.45       19.94      1.30 o 
  -2  -3  12       77.04       76.37      2.39 o 
  -1  -3  12        1.60        2.32      0.41 o 
   0  -3  12        0.36        0.96      0.33 o 
   1  -3  12       10.52        9.19      1.17 o 
   2  -3  12      721.40      707.86     14.21 o 
   3  -3  12      384.67      380.90      8.81 o 
   4  -3  12       11.81       11.55      1.35 o 
   5  -3  12        0.50        0.36      0.74 o 
   6  -3  12        0.08        0.18      0.56 o 
  -6  -2  12        1.32        2.23      0.89 o 
  -5  -2  12       19.94       21.03      1.58 o 
  -4  -2  12       13.12       12.13      1.13 o 
  -3  -2  12       35.25       31.84      1.56 o 
  -2  -2  12       35.78       34.35      1.11 o 
  -1  -2  12       17.39       17.28      0.80 o 
   0  -2  12       18.52       19.62      1.00 o 
   1  -2  12      127.33      127.07      3.90 o 
   2  -2  12      179.75      158.47      4.62 o 
   3  -2  12       70.91       67.40      2.86 o 
   4  -2  12        4.21        4.46      1.16 o 
   5  -2  12        9.94       11.39      1.00 o 
   6  -2  12        7.05        7.95      1.51 o 
  -6  -1  12        0.95        0.17      0.65 o 
  -5  -1  12        0.12        0.28      0.50 o 
  -4  -1  12       51.18       46.77      1.99 o 
  -3  -1  12        4.78        5.36      0.51 o 
  -2  -1  12        0.84        0.98      0.33 o 
  -1  -1  12       41.53       37.22      1.80 o 
   0  -1  12       40.51       43.46      1.27 o 
   1  -1  12      128.14      136.43      4.06 o 
   2  -1  12      527.31      505.55     10.61 o 
   3  -1  12       43.22       38.36      1.45 o 
   4  -1  12        2.27        3.25      0.64 o 
   5  -1  12        9.40       10.64      1.61 o 
   6  -1  12        1.79        1.58      1.06 o 
  -7   0  12        0.67        0.71      0.69 o 
  -6   0  12       12.61       11.84      1.30 o 
  -5   0  12       10.54       11.55      1.13 o 
  -4   0  12        0.18       -0.46      0.30 o 
  -3   0  12       10.79       10.39      0.67 o 
  -2   0  12       62.42       65.59      1.69 o 
  -1   0  12        0.63        0.90      0.40 o 
   0   0  12        5.35        5.43      0.93 o 
   1   0  12      125.40      119.91      3.72 o 
   2   0  12       42.01       38.68      2.02 o 
   3   0  12       66.37       63.67      2.67 o 
   4   0  12        0.75        0.00      0.45 o 
   5   0  12        7.35        8.49      1.44 o 
  -7   1  12        0.46       -0.20      0.61 o 
  -6   1  12       10.41       11.62      1.23 o 
  -5   1  12        0.92        0.29      0.44 o 
  -4   1  12        5.52        5.30      0.93 o 
  -3   1  12        2.13        3.16      0.54 o 
  -2   1  12        1.49        1.82      0.61 o 
  -1   1  12        8.09        7.04      0.58 o 
   0   1  12        0.31       -0.57      0.38 o 
   1   1  12      150.61      163.88      4.67 o 
   2   1  12      574.03      604.54     12.40 o 
   3   1  12        9.19        6.00      1.07 o 
   5   1  12        0.29        0.56      0.89 o 
  -7   2  12       34.27       38.13      2.13 o 
  -6   2  12        0.00       -0.03      0.48 o 
  -5   2  12        9.38       10.24      0.84 o 
  -4   2  12       12.89       11.72      0.90 o 
  -3   2  12      207.97      208.22      3.71 o 
  -2   2  12      108.05      102.57      2.12 o 
  -1   2  12      153.63      165.21      4.66 o 
   0   2  12       41.96       41.87      2.18 o 
   1   2  12      279.47      296.47      7.17 o 
   2   2  12       21.96       25.61      1.82 o 
   3   2  12      136.92      152.08      4.69 o 
  -7   3  12        1.15        0.06      0.53 o 
  -6   3  12       18.16       18.03      1.31 o 
  -5   3  12        1.88        0.96      0.73 o 
  -4   3  12        4.52        3.93      0.99 o 
  -3   3  12       67.59       61.53      1.60 o 
  -2   3  12        0.40        0.82      0.35 o 
  -1   3  12       62.89       66.40      2.79 o 
   0   3  12        0.03        0.17      0.58 o 
   1   3  12      244.19      257.53      6.60 o 
   2   3  12      208.69      239.63      6.35 o 
  -7   4  12        8.28       11.07      1.14 o 
  -6   4  12        0.03        0.31      0.63 o 
  -5   4  12        8.45        7.31      1.13 o 
  -4   4  12        9.00        8.58      0.70 o 
  -3   4  12        5.41        5.12      0.90 o 
  -2   4  12        7.09        5.49      1.03 o 
  -1   4  12        2.27        2.77      0.84 o 
   0   4  12        7.58        9.70      1.32 o 
   1   4  12       15.16       16.62      1.63 o 
  -6   5  12        6.73        8.72      1.37 o 
  -5   5  12       28.27       33.60      2.22 o 
  -4   5  12        0.72        0.59      0.71 o 
  -3   5  12        0.09        0.85      0.81 o 
  -2   5  12        1.34        1.70      0.81 o 
  -1   5  12        0.00        0.16      0.66 o 
   0   5  12        8.35        8.47      1.36 o 
   1   5  12       40.18       38.84      2.44 o 
  -6   6  12        4.97        6.33      1.36 o 
  -5   6  12        0.94        0.07      0.77 o 
  -4   6  12        1.52        0.58      0.78 o 
  -3   6  12        1.77        2.04      0.88 o 
  -2   6  12        1.62        1.07      0.86 o 
  -1   6  12        0.04        0.57      0.81 o 
   2  -9  13        0.77        0.01      0.69 o 
   3  -9  13       35.99       37.36      2.93 o 
   0  -8  13        5.58        6.09      1.10 o 
   1  -8  13        1.43        0.78      0.69 o 
   2  -8  13       56.31       63.52      2.25 o 
   3  -8  13        1.76        1.33      1.10 o 
   4  -8  13        5.10        4.95      1.42 o 
   5  -8  13       15.45       13.07      1.97 o 
  -2  -7  13        0.00        0.23      0.62 o 
  -1  -7  13       10.32       10.69      1.22 o 
   0  -7  13        0.72        1.43      0.65 o 
   1  -7  13        0.08        0.18      0.44 o 
   2  -7  13       27.33       27.11      1.43 o 
   3  -7  13       28.77       31.76      2.45 o 
   4  -7  13        0.12        2.11      1.04 o 
   5  -7  13        4.19        4.09      1.28 o 
   6  -7  13        1.77        0.90      1.03 o 
  -1  -6  13        4.08        5.02      0.88 o 
   0  -6  13        3.89        5.69      0.91 o 
   1  -6  13       12.41       12.30      0.96 o 
   2  -6  13       85.62       79.43      3.52 o 
   3  -6  13       29.76       24.94      2.10 o 
   4  -6  13        0.01        1.27      0.95 o 
   5  -6  13        3.09        2.78      1.06 o 
   6  -6  13        1.49        2.81      1.11 o 
  -4  -5  13        1.54        0.65      0.68 o 
  -3  -5  13        3.42        1.66      0.68 o 
  -2  -5  13        0.39       -0.26      0.42 o 
  -1  -5  13        7.34        7.42      0.81 o 
   0  -5  13        2.37        2.45      0.37 o 
   1  -5  13       55.96       53.62      2.70 o 
   2  -5  13      392.97      402.02      9.47 o 
   3  -5  13       22.78       19.85      1.83 o 
   4  -5  13       27.29       26.33      2.04 o 
   5  -5  13        9.59       10.01      1.52 o 
   6  -5  13        6.38        5.62      1.30 o 
  -5  -4  13        1.10        1.20      0.80 o 
  -4  -4  13        5.61        5.39      0.95 o 
  -3  -4  13        2.58        2.77      0.72 o 
  -2  -4  13       75.17       76.01      2.50 o 
  -1  -4  13        6.10        7.19      0.64 o 
   0  -4  13      146.12      146.49      2.88 o 
   1  -4  13       96.28      105.19      3.77 o 
   2  -4  13        4.05        4.02      1.09 o 
   3  -4  13       25.87       27.22      1.94 o 
   4  -4  13       83.75       82.86      3.51 o 
   5  -4  13        3.67        3.27      1.04 o 
   6  -4  13       68.13       70.97      3.44 o 
  -5  -3  13       12.23       14.84      1.44 o 
  -4  -3  13        0.65        0.56      0.57 o 
  -3  -3  13        7.11        6.68      0.88 o 
  -2  -3  13       23.01       23.57      1.30 o 
  -1  -3  13       10.68       13.09      2.74 o 
   0  -3  13       77.78       83.22      1.91 o 
   1  -3  13       25.54       27.17      1.90 o 
   2  -3  13      463.54      437.05      9.77 o 
   3  -3  13        2.12        2.25      0.86 o 
   4  -3  13        3.66        2.95      0.93 o 
   5  -3  13        2.05        1.86      0.63 o 
   6  -3  13        0.23        0.48      0.62 o 
  -6  -2  13       13.10       13.62      1.47 o 
  -5  -2  13        5.25        7.73      1.11 o 
  -4  -2  13       76.71       67.81      2.52 o 
  -3  -2  13        9.02        9.76      0.97 o 
  -2  -2  13        0.57        0.55      0.30 o 
  -1  -2  13        7.58        7.14      0.59 o 
   0  -2  13        2.59        2.04      0.41 o 
   1  -2  13      273.48      264.51      6.53 o 
   2  -2  13       11.01       11.68      1.34 o 
   3  -2  13        8.93        8.49      1.18 o 
   4  -2  13        0.54        0.30      0.46 o 
   5  -2  13        2.02        1.68      0.86 o 
   6  -2  13        4.09        5.31      1.34 o 
  -6  -1  13        9.59        8.63      1.25 o 
  -5  -1  13       93.50       96.82      3.26 o 
  -4  -1  13       50.42       49.86      2.11 o 
  -3  -1  13        3.72        3.31      0.47 o 
  -2  -1  13        8.14        3.16      0.46 o 
  -1  -1  13        1.11        2.03      0.41 o 
   0  -1  13        8.77       10.72      0.70 o 
   1  -1  13       51.02       53.19      2.46 o 
   2  -1  13      633.58      601.09     12.40 o 
   3  -1  13        7.62        6.62      1.12 o 
   4  -1  13       33.02       32.07      1.46 o 
   5  -1  13       14.84       18.13      1.24 o 
  -6   0  13        8.16        7.93      1.15 o 
  -5   0  13       35.06       34.64      1.81 o 
  -4   0  13       29.54       26.89      1.46 o 
  -3   0  13        1.50        2.06      0.62 o 
  -2   0  13        0.12       -0.25      0.27 o 
  -1   0  13       18.01       18.44      0.86 o 
   0   0  13       17.76       21.80      1.58 o 
   1   0  13      159.53      156.69      4.57 o 
   2   0  13        0.00        0.40      0.64 o 
   3   0  13        0.44        0.73      0.70 o 
   4   0  13        0.06       -0.82      0.55 o 
  -7   1  13        0.23        0.29      0.66 o 
  -6   1  13        2.80        3.74      0.86 o 
  -5   1  13       44.92       41.89      1.96 o 
  -4   1  13       14.51       14.16      0.82 o 
  -3   1  13        0.31       -0.16      0.25 o 
  -2   1  13       10.18       12.70      0.85 o 
  -1   1  13        9.09        9.32      0.97 o 
   0   1  13       44.91       50.18      2.34 o 
   1   1  13      279.77      290.84      7.13 o 
   2   1  13      139.96      151.64      4.66 o 
   3   1  13        3.40        4.32      1.03 o 
  -7   2  13        6.73        8.64      1.20 o 
  -6   2  13       12.38       12.10      1.18 o 
  -5   2  13       30.58       32.40      1.26 o 
  -4   2  13       12.19       12.17      0.77 o 
  -3   2  13        4.88        4.31      0.54 o 
  -2   2  13        0.06       -0.40      0.43 o 
  -1   2  13      128.38      133.91      4.22 o 
   0   2  13        5.44        7.82      1.16 o 
   1   2  13        2.17        2.98      0.87 o 
   2   2  13        0.76        0.31      0.66 o 
   3   2  13       34.29       38.37      2.30 o 
  -7   3  13        0.85        0.58      0.60 o 
  -6   3  13        1.23        2.04      0.68 o 
  -5   3  13        8.26        6.14      0.87 o 
  -4   3  13        0.00       -0.04      0.33 o 
  -3   3  13        1.21        0.67      0.37 o 
  -2   3  13       51.64       50.13      2.48 o 
  -1   3  13       17.59       15.10      1.49 o 
   0   3  13       66.96       68.47      2.98 o 
   1   3  13       82.13       92.10      3.56 o 
   2   3  13       16.69       19.75      1.73 o 
  -6   4  13        0.71        0.50      0.86 o 
  -5   4  13       75.54       77.31      2.01 o 
  -4   4  13        0.01       -0.01      0.37 o 
  -3   4  13       25.86       28.35      1.97 o 
  -2   4  13        0.34        0.06      0.58 o 
  -1   4  13        0.14        0.14      0.58 o 
   0   4  13        1.36        0.63      0.75 o 
   1   4  13        2.26        4.49      1.11 o 
  -6   5  13       12.02       11.54      1.56 o 
  -5   5  13        9.15        8.63      1.37 o 
  -4   5  13        8.80       12.06      1.52 o 
  -3   5  13       16.98       24.19      1.97 o 
  -2   5  13        1.04       -0.52      0.63 o 
  -1   5  13        0.08        0.67      0.79 o 
   0   5  13        9.27        6.99      1.31 o 
  -5   6  13       11.14       15.24      1.83 o 
  -4   6  13        9.08        7.24      1.45 o 
  -3   6  13        3.47        2.10      0.96 o 
  -2   6  13        1.44        1.32      0.93 o 
   0  -8  14        0.15        0.50      0.70 o 
   1  -8  14       28.13       30.64      2.09 o 
   2  -8  14        6.26        8.09      1.06 o 
   3  -8  14       10.26       11.64      1.88 o 
   4  -8  14        0.16        0.39      1.08 o 
   0  -7  14        3.28        3.70      0.90 o 
   1  -7  14        2.21        2.57      0.67 o 
   2  -7  14       16.99       20.92      2.05 o 
   3  -7  14        0.28       -0.63      0.92 o 
   4  -7  14       13.18       15.43      2.00 o 
   5  -7  14        8.33       10.29      1.80 o 
   0  -6  14        9.40        8.09      1.07 o 
   1  -6  14        6.42        7.34      0.82 o 
   2  -6  14        2.69        3.61      1.16 o 
   3  -6  14        0.39        0.17      0.84 o 
   4  -6  14        0.02        0.20      0.83 o 
   5  -6  14       14.05       13.62      1.83 o 
   6  -6  14        2.01        1.17      1.00 o 
  -4  -5  14        2.73        4.32      0.96 o 
  -3  -5  14        1.50        0.90      0.61 o 
  -2  -5  14        7.67        8.30      0.95 o 
  -1  -5  14        9.12        7.67      0.85 o 
   0  -5  14       11.74       11.87      0.80 o 
   1  -5  14        0.37       -0.62      0.70 o 
   2  -5  14        1.74       -0.60      0.76 o 
   3  -5  14       16.32       12.83      1.62 o 
   4  -5  14        5.31        4.10      1.15 o 
   5  -5  14       65.42       69.57      3.48 o 
   6  -5  14       18.20       16.06      1.97 o 
  -4  -4  14       11.71       14.41      1.35 o 
  -3  -4  14        0.38        0.28      0.47 o 
  -2  -4  14        1.75        2.60      0.61 o 
  -1  -4  14      148.68      151.16      2.89 o 
   0  -4  14       85.64       89.35      2.29 o 
   1  -4  14       18.83       18.71      1.67 o 
   2  -4  14       45.97       40.74      2.38 o 
   3  -4  14       21.88       22.34      1.83 o 
   4  -4  14       38.58       40.36      2.54 o 
   5  -4  14       16.26       18.22      1.90 o 
   6  -4  14       13.35       13.89      1.34 o 
  -5  -3  14        0.03       -0.65      0.52 o 
  -4  -3  14       14.12       13.55      1.27 o 
  -3  -3  14       13.92       12.41      1.12 o 
  -2  -3  14        8.05        8.16      0.88 o 
  -1  -3  14       38.89       37.39      1.63 o 
   0  -3  14        6.11        9.21      0.70 o 
   1  -3  14        5.17        4.17      1.04 o 
   2  -3  14       26.91       24.13      1.84 o 
   3  -3  14        5.36        4.73      1.07 o 
   4  -3  14        5.70        6.17      1.22 o 
   5  -3  14       51.33       51.21      2.03 o 
   6  -3  14        0.01        0.25      0.62 o 
  -5  -2  14       10.11        8.89      1.16 o 
  -4  -2  14        4.13        5.18      0.88 o 
  -3  -2  14        1.45        1.19      0.53 o 
  -2  -2  14       17.40       15.51      0.83 o 
  -1  -2  14       75.58       74.09      1.95 o 
   0  -2  14        7.00        5.80      0.60 o 
   1  -2  14        5.49        4.45      0.99 o 
   2  -2  14        7.65        5.67      1.04 o 
   3  -2  14        7.97        6.79      1.15 o 
   4  -2  14        5.78        5.44      1.10 o 
   5  -2  14        0.01        0.10      0.57 o 
  -6  -1  14        0.13        0.91      0.67 o 
  -5  -1  14       13.99       12.69      1.27 o 
  -4  -1  14        9.52       14.37      1.24 o 
  -3  -1  14      141.13      137.76      2.67 o 
  -2  -1  14       15.01       14.56      0.81 o 
  -1  -1  14       26.69       24.84      1.68 o 
   0  -1  14        8.63        5.31      1.00 o 
   1  -1  14       17.17       15.60      1.47 o 
   2  -1  14       11.90       10.46      1.27 o 
   3  -1  14        0.28        0.56      0.64 o 
   4  -1  14        2.10        2.63      0.90 o 
   5  -1  14        6.52        6.78      1.24 o 
  -6   0  14        5.07        5.45      1.03 o 
  -5   0  14       18.53       18.47      1.36 o 
  -4   0  14        2.80        2.91      0.65 o 
  -3   0  14        5.58        6.12      0.81 o 
  -2   0  14        0.33        0.19      0.43 o 
  -1   0  14       23.18       20.45      0.95 o 
   0   0  14        6.13        5.69      1.02 o 
   1   0  14        0.02        0.29      0.57 o 
   2   0  14        2.27        2.46      0.81 o 
   3   0  14        8.85        9.53      1.29 o 
   4   0  14        1.80        2.68      0.96 o 
  -6   1  14        3.31        3.02      0.80 o 
  -5   1  14        2.05        1.29      0.60 o 
  -4   1  14       53.71       53.58      1.57 o 
  -3   1  14       56.18       53.87      1.54 o 
  -2   1  14        6.65        7.80      0.67 o 
  -1   1  14       59.04       56.60      2.56 o 
   0   1  14        0.01       -0.60      0.40 o 
   1   1  14        0.05       -0.19      0.56 o 
   2   1  14       40.18       43.33      2.37 o 
   3   1  14       15.25       16.88      1.64 o 
  -6   2  14        4.87        6.04      0.95 o 
  -5   2  14       32.19       30.55      1.24 o 
  -4   2  14        0.04       -0.37      0.41 o 
  -3   2  14        5.51        7.86      0.67 o 
  -2   2  14       20.12       17.12      0.90 o 
  -1   2  14        1.83        1.81      0.74 o 
   0   2  14        4.36        4.89      1.06 o 
   1   2  14       41.00       40.29      2.31 o 
   2   2  14        6.38        6.60      1.21 o 
   3   2  14       10.31       12.15      1.54 o 
  -6   3  14        9.79        8.89      1.06 o 
  -5   3  14        4.15        3.32      0.56 o 
  -4   3  14       40.50       41.57      1.65 o 
  -3   3  14       17.34       16.96      0.93 o 
  -2   3  14       39.46       39.06      2.25 o 
  -1   3  14        8.97       10.63      1.36 o 
   0   3  14        1.88        3.23      0.91 o 
   1   3  14       17.39       18.40      1.74 o 
   2   3  14       35.97       37.53      2.32 o 
  -6   4  14        2.83        3.77      1.10 o 
  -5   4  14        6.79        7.79      1.30 o 
  -4   4  14        1.07        1.46      0.82 o 
  -3   4  14       16.83       21.29      1.83 o 
  -2   4  14        2.81        1.13      0.72 o 
  -1   4  14        5.18        7.71      1.30 o 
   0   4  14        0.17        1.34      0.83 o 
   1   4  14        0.94        0.84      0.78 o 
  -5   5  14        1.45        1.01      0.83 o 
  -4   5  14        0.02        0.86      0.79 o 
  -3   5  14        0.52        1.19      0.86 o 
  -2   5  14        0.34       -0.67      0.62 o 
  -1   5  14       20.99       23.30      2.00 o 
   1  -8  15       29.24       34.23      2.24 o 
   2  -8  15        8.88        9.58      1.76 o 
   3  -8  15        3.01        3.47      1.41 o 
   1  -7  15        0.01        0.01      0.51 o 
   2  -7  15       15.46       16.86      1.95 o 
   3  -7  15        1.89        2.72      1.22 o 
   4  -7  15        8.52       11.44      1.87 o 
   5  -7  15        0.80        0.94      1.05 o 
   1  -6  15        6.45        7.35      1.41 o 
   2  -6  15       40.61       39.54      2.59 o 
   3  -6  15        2.20        0.05      0.86 o 
   4  -6  15        7.10        7.94      1.53 o 
   5  -6  15        9.90        7.66      1.56 o 
  -3  -5  15        0.70        0.32      0.59 o 
  -2  -5  15        1.26        1.48      0.61 o 
  -1  -5  15       13.43       14.37      1.10 o 
   0  -5  15       43.41       45.97      1.53 o 
   1  -5  15        6.49        9.05      1.43 o 
   2  -5  15       12.72       13.57      1.63 o 
   3  -5  15        1.56        1.10      0.89 o 
   4  -5  15       21.15       19.49      2.01 o 
   5  -5  15        2.61        0.53      0.95 o 
  -4  -4  15        3.11        3.73      0.90 o 
  -3  -4  15        3.43        1.82      0.68 o 
  -2  -4  15        0.24       -0.55      0.39 o 
  -1  -4  15        6.22        4.74      0.60 o 
   0  -4  15        9.53       11.27      0.82 o 
   1  -4  15        0.96        1.02      0.85 o 
   2  -4  15       70.04       67.70      3.19 o 
   3  -4  15       35.82       33.31      2.27 o 
   4  -4  15        3.63        3.27      1.06 o 
   5  -4  15       28.47       27.79      2.24 o 
  -5  -3  15        0.42       -0.05      0.61 o 
  -4  -3  15       11.94       12.15      1.23 o 
  -3  -3  15        1.67        1.39      0.59 o 
  -2  -3  15        3.11        0.98      0.50 o 
  -1  -3  15       56.08       42.29      1.55 o 
   0  -3  15       59.34       54.47      1.91 o 
   1  -3  15        8.09        7.36      1.21 o 
   2  -3  15       92.39       90.88      3.62 o 
   3  -3  15        1.45        0.70      0.79 o 
   4  -3  15        3.26        4.49      1.16 o 
   5  -3  15        9.17       11.49      1.59 o 
  -5  -2  15        0.53        0.07      0.58 o 
  -4  -2  15        2.31        3.71      0.83 o 
  -3  -2  15       25.37       22.98      1.43 o 
  -2  -2  15       22.60       17.71      0.91 o 
  -1  -2  15       71.89       66.87      1.80 o 
   0  -2  15       50.31       47.68      1.50 o 
   1  -2  15       25.82       25.81      1.85 o 
   2  -2  15       17.70       19.28      1.63 o 
   3  -2  15        4.17        3.16      0.96 o 
   4  -2  15        8.81       12.50      1.51 o 
   5  -2  15        0.08       -0.39      0.72 o 
  -6  -1  15        5.43        8.32      1.23 o 
  -5  -1  15        0.10       -0.37      0.51 o 
  -4  -1  15        9.22       11.85      1.15 o 
  -3  -1  15       16.15       13.72      1.01 o 
  -2  -1  15       15.72       15.33      0.87 o 
  -1  -1  15      212.13      169.29      3.70 o 
   0  -1  15        9.08        7.95      1.14 o 
   1  -1  15       50.62       42.83      2.34 o 
   2  -1  15       37.88       37.53      2.20 o 
   3  -1  15        9.00        8.01      1.25 o 
   4  -1  15        2.55        2.51      0.91 o 
  -6   0  15        7.84        7.73      1.14 o 
  -5   0  15        6.49        5.41      0.91 o 
  -4   0  15        1.19        2.16      0.64 o 
  -3   0  15        0.44        0.42      0.76 o 
  -2   0  15       14.35       11.53      0.79 o 
  -1   0  15        6.62        4.99      1.07 o 
   0   0  15       28.73       27.14      1.85 o 
   1   0  15        6.81        7.48      1.18 o 
   2   0  15       29.30       34.40      2.18 o 
   3   0  15        5.17        6.50      1.18 o 
   4   0  15        0.68        2.32      0.95 o 
  -6   1  15        5.38        8.57      1.13 o 
  -5   1  15        5.85        6.87      0.97 o 
  -4   1  15        0.23       -0.40      0.32 o 
  -3   1  15        0.06       -0.41      0.27 o 
  -2   1  15        1.30        0.49      0.37 o 
  -1   1  15      115.18      105.38      3.76 o 
   0   1  15        8.77        9.08      1.23 o 
   1   1  15       14.54       11.88      1.39 o 
   2   1  15        6.51        7.98      1.25 o 
   3   1  15        2.90        2.88      1.02 o 
  -6   2  15        0.94       -0.14      0.56 o 
  -5   2  15        7.78        8.74      1.02 o 
  -4   2  15        2.01        2.04      0.47 o 
  -3   2  15        0.44        0.30      0.35 o 
  -2   2  15        2.17        1.65      0.45 o 
  -1   2  15        0.24        0.12      0.61 o 
   0   2  15        0.18        0.53      0.69 o 
   1   2  15        4.30        5.45      1.18 o 
   2   2  15        1.03        3.16      0.99 o 
  -6   3  15        7.09        7.55      1.02 o 
  -5   3  15        4.94        5.84      0.80 o 
  -4   3  15        0.03       -0.47      0.31 o 
  -3   3  15        1.46        2.15      0.52 o 
  -2   3  15        2.98        2.88      0.93 o 
  -1   3  15       40.99       45.07      2.54 o 
   0   3  15        7.21        8.95      1.36 o 
   1   3  15        8.11        8.67      1.41 o 
  -5   4  15        5.54        6.57      1.28 o 
  -4   4  15        0.25        1.73      0.93 o 
  -3   4  15        3.85        3.76      1.06 o 
  -2   4  15        7.27        7.42      1.31 o 
  -1   4  15       14.07       14.67      1.70 o 
   0   4  15        6.18        7.19      1.34 o 
  -4   5  15        3.15        2.41      1.07 o 
  -3   5  15        4.31        4.57      1.26 o 
   1  -7  16        0.01       -0.81      0.91 o 
   2  -7  16        1.19       -0.58      0.99 o 
   3  -7  16        3.43        2.89      1.23 o 
   4  -7  16        0.90       -0.42      0.96 o 
   1  -6  16        6.90        9.73      1.60 o 
   2  -6  16       27.86       28.05      2.38 o 
   3  -6  16       17.60       19.47      2.12 o 
   4  -6  16       10.08        7.34      1.51 o 
  -3  -5  16        0.82        1.96      0.72 o 
  -2  -5  16        0.26       -0.45      0.47 o 
  -1  -5  16        7.49        7.42      0.94 o 
   0  -5  16        2.79        1.77      0.55 o 
   1  -5  16        1.64        2.03      1.00 o 
   2  -5  16        5.55        4.36      1.23 o 
   3  -5  16        0.50        0.80      0.98 o 
   4  -5  16        7.46        9.10      1.56 o 
   5  -5  16       37.14       46.29      3.03 o 
  -4  -4  16        1.92        2.48      0.84 o 
  -3  -4  16        2.90        2.56      0.75 o 
  -2  -4  16        0.31        0.07      0.44 o 
  -1  -4  16        2.10        2.07      1.11 o 
   0  -4  16        5.14        7.17      0.74 o 
   1  -4  16       23.22       22.29      1.93 o 
   2  -4  16       11.94       10.00      1.52 o 
   3  -4  16        5.22        4.93      1.22 o 
   4  -4  16        7.00       10.73      1.62 o 
   5  -4  16       17.61       17.23      1.94 o 
  -4  -3  16        2.25        3.79      0.88 o 
  -3  -3  16        0.01        0.40      0.55 o 
  -2  -3  16        0.67        0.90      0.53 o 
  -1  -3  16        4.64        3.86      0.60 o 
   0  -3  16       23.93       24.57      1.15 o 
   1  -3  16       38.84       40.51      2.42 o 
   2  -3  16        0.53        1.84      0.91 o 
   3  -3  16        1.74        1.03      0.75 o 
   4  -3  16        0.17        0.23      0.75 o 
  -5  -2  16        1.57        2.42      0.80 o 
  -4  -2  16       10.88       13.56      1.30 o 
  -3  -2  16        2.66        1.06      0.59 o 
  -2  -2  16        0.01        0.59      0.36 o 
  -1  -2  16        9.38        8.39      0.87 o 
   0  -2  16        8.34       12.60      1.46 o 
   1  -2  16        0.38        0.48      0.73 o 
   2  -2  16        4.86        4.09      1.03 o 
   3  -2  16       33.75       34.76      2.26 o 
   4  -2  16        3.01        2.97      1.02 o 
  -5  -1  16        9.17        7.67      1.10 o 
  -4  -1  16        2.07        1.46      0.67 o 
  -3  -1  16        1.58        0.54      0.39 o 
  -2  -1  16        8.00        4.61      0.61 o 
  -1  -1  16        4.60        4.80      1.03 o 
   0  -1  16       16.65       20.85      1.70 o 
   1  -1  16        8.24       10.88      1.38 o 
   2  -1  16        1.64        2.76      0.90 o 
   3  -1  16        3.86        3.43      0.94 o 
   4  -1  16        0.40       -0.86      0.57 o 
  -5   0  16        0.65        0.45      0.54 o 
  -4   0  16       10.98       11.47      1.13 o 
  -3   0  16        1.03        2.12      0.49 o 
  -2   0  16        0.67        0.11      0.34 o 
  -1   0  16        7.26        8.19      0.74 o 
   0   0  16        6.68        6.86      1.19 o 
   1   0  16        0.67        0.80      0.67 o 
   2   0  16        0.25        1.36      0.76 o 
   3   0  16        6.16        5.75      1.18 o 
  -5   1  16       12.97       14.61      1.31 o 
  -4   1  16        0.01       -0.02      0.35 o 
  -3   1  16        0.78        0.44      0.39 o 
  -2   1  16       15.87       12.73      0.88 o 
  -1   1  16        0.07        0.29      0.66 o 
   0   1  16        0.66        0.06      0.49 o 
   1   1  16        9.35        7.64      1.23 o 
   2   1  16        0.26        0.73      0.71 o 
  -5   2  16        3.02        3.58      0.78 o 
  -4   2  16        1.71        3.37      0.59 o 
  -3   2  16        0.04        0.31      0.37 o 
  -2   2  16        1.35        0.97      0.78 o 
  -1   2  16        7.71        9.39      1.38 o 
   0   2  16       23.01       24.75      1.98 o 
   1   2  16        0.05        0.14      0.76 o 
   2   2  16        5.51        4.98      1.18 o 
  -5   3  16        5.98        7.28      1.99 o 
  -4   3  16        6.05        6.10      0.72 o 
  -3   3  16        1.02       -0.13      0.57 o 
  -2   3  16        2.40        1.66      0.85 o 
  -1   3  16        4.39        2.24      0.90 o 
   0   3  16        1.23        0.43      0.72 o 
  -4   4  16        0.03        0.18      0.79 o 
  -3   4  16        0.07        0.54      0.81 o 
  -2   4  16        0.01        0.11      0.76 o 
  -1   4  16        2.20        3.44      1.09 o 
   1  -7  17        0.15       -0.01      1.07 o 
   2  -7  17        2.00        2.89      1.27 o 
   1  -6  17        0.28        0.16      1.01 o 
   2  -6  17        1.02        2.70      1.17 o 
   3  -6  17        1.63        0.83      1.11 o 
   4  -6  17       10.63        9.68      1.76 o 
  -2  -5  17        3.77        3.92      0.84 o 
  -1  -5  17       11.66       13.23      1.19 o 
   0  -5  17        3.40        3.31      0.64 o 
   1  -5  17        0.08        0.10      0.95 o 
   2  -5  17        0.11       -0.51      0.85 o 
   3  -5  17        1.10        1.07      1.05 o 
   4  -5  17        4.34        7.98      1.59 o 
  -3  -4  17        2.13        3.38      0.81 o 
  -2  -4  17        0.41        0.47      0.57 o 
  -1  -4  17       24.06       28.46      1.27 o 
   0  -4  17        3.07        5.29      0.68 o 
   1  -4  17        0.64        0.20      0.76 o 
   2  -4  17       12.76       15.52      1.76 o 
   3  -4  17       13.60       13.02      1.66 o 
   4  -4  17        2.05        2.82      1.09 o 
  -4  -3  17        0.01       -0.46      0.57 o 
  -3  -3  17        8.37        9.28      1.10 o 
  -2  -3  17        4.27        4.56      0.81 o 
  -1  -3  17        2.89        3.67      0.60 o 
   0  -3  17        1.24        0.22      0.70 o 
   1  -3  17        1.98        1.68      0.91 o 
   2  -3  17        4.30        3.46      1.06 o 
   3  -3  17        0.50        0.43      0.72 o 
   4  -3  17       29.93       35.14      2.44 o 
  -4  -2  17       20.82       24.82      1.68 o 
  -3  -2  17        1.17        0.97      0.63 o 
  -2  -2  17        0.14        0.00      0.38 o 
  -1  -2  17       33.80       29.65      1.33 o 
   0  -2  17        0.54       -0.02      0.70 o 
   1  -2  17       11.10        8.22      1.30 o 
   2  -2  17        1.81        2.54      0.93 o 
   3  -2  17        0.05        0.06      0.66 o 
   4  -2  17        0.21        1.54      0.87 o 
  -5  -1  17        0.22       -0.14      0.57 o 
  -4  -1  17        4.86        7.26      1.04 o 
  -3  -1  17        6.19        4.65      0.64 o 
  -2  -1  17       12.54       10.85      0.84 o 
  -1  -1  17        4.22        3.57      0.60 o 
   0  -1  17        5.60        2.57      1.02 o 
   1  -1  17       38.18       36.62      2.34 o 
   2  -1  17        4.92        5.00      1.13 o 
   3  -1  17        8.42        9.55      1.41 o 
  -5   0  17        3.36        6.23      1.03 o 
  -4   0  17       22.10       26.19      1.63 o 
  -3   0  17        2.82        3.18      0.55 o 
  -2   0  17        1.60        1.43      0.62 o 
  -1   0  17       16.27       12.23      1.44 o 
   0   0  17        0.28       -0.56      0.63 o 
   1   0  17        0.48        0.17      0.65 o 
   2   0  17        3.27        2.47      0.90 o 
   3   0  17        0.17        0.20      0.80 o 
  -5   1  17        2.31        2.60      0.77 o 
  -4   1  17       22.00       26.14      1.23 o 
  -3   1  17        3.29        6.78      1.59 o 
  -2   1  17        1.46        1.11      0.66 o 
  -1   1  17        4.12        6.29      1.23 o 
   0   1  17        0.33       -0.74      0.50 o 
   1   1  17       16.74       18.10      1.75 o 
   2   1  17        5.01        6.82      1.25 o 
  -5   2  17        6.94        7.13      1.02 o 
  -4   2  17       17.66       22.46      1.79 o 
  -3   2  17        0.76        0.42      0.41 o 
  -2   2  17       11.31       12.43      1.59 o 
  -1   2  17        8.50        6.49      1.26 o 
   0   2  17        3.23        3.09      1.03 o 
   1   2  17        0.30        1.03      0.84 o 
  -4   3  17       36.30       48.07      3.50 o 
  -3   3  17        0.67        0.17      0.48 o 
  -2   3  17        3.55        5.32      1.25 o 
  -1   3  17        1.69        2.16      0.96 o 
   1  -6  18        5.99        6.27      1.57 o 
   2  -6  18        1.56        2.05      1.18 o 
  -1  -5  18        0.43        0.29      0.57 o 
   0  -5  18        1.57        1.82      0.55 o 
   1  -5  18       42.72       52.00      3.00 o 
   2  -5  18        2.82        1.47      1.09 o 
   3  -5  18        1.47        1.54      1.11 o 
  -2  -4  18        1.49        2.02      0.73 o 
  -1  -4  18        1.61        3.12      0.64 o 
   0  -4  18        0.26       -0.07      0.76 o 
   1  -4  18       40.90       50.27      2.86 o 
   2  -4  18        1.61        1.76      1.03 o 
   3  -4  18        0.23        1.86      0.97 o 
  -3  -3  18        1.95        4.22      0.88 o 
  -2  -3  18        2.24        3.44      0.82 o 
  -1  -3  18        0.97        0.15      0.51 o 
   0  -3  18        3.52        3.69      1.13 o 
   1  -3  18       12.31       12.21      1.57 o 
   2  -3  18        0.02       -0.01      0.75 o 
   3  -3  18        3.43        1.16      0.86 o 
  -4  -2  18        1.13        0.38      0.62 o 
  -3  -2  18        0.30        0.50      0.55 o 
  -2  -2  18       13.67       15.03      1.01 o 
  -1  -2  18        4.71        5.58      0.73 o 
   0  -2  18        0.11        1.13      0.83 o 
   1  -2  18       42.32       45.70      2.64 o 
   2  -2  18        0.15        0.76      0.69 o 
   3  -2  18        9.58        8.69      1.48 o 
  -4  -1  18       34.05       37.82      2.02 o 
  -3  -1  18        0.11        0.04      0.45 o 
  -2  -1  18        0.07        0.20      0.37 o 
  -1  -1  18        0.42        0.10      0.40 o 
   0  -1  18       11.05       10.46      1.48 o 
   1  -1  18        0.04        1.59      0.89 o 
   2  -1  18        0.23        0.06      0.70 o 
  -4   0  18        0.53        0.56      0.58 o 
  -3   0  18        0.83        1.49      0.66 o 
  -2   0  18       22.16       24.30      1.52 o 
  -1   0  18        4.81        2.20      0.89 o 
   0   0  18        5.75        5.96      1.29 o 
   1   0  18       10.69       13.97      1.70 o 
   2   0  18        1.26        1.38      0.88 o 
  -4   1  18       39.74       52.28      1.75 o 
  -3   1  18        2.18        2.20      0.58 o 
  -2   1  18        3.66        3.31      0.61 o 
  -1   1  18        0.01        0.09      0.76 o 
   0   1  18        4.45        5.08      1.19 o 
   1   1  18        0.06        0.30      0.74 o 
  -3   2  18        0.05        0.33      0.66 o 
  -2   2  18       20.72       24.97      2.09 o 
  -1   2  18        1.96        0.61      0.83 o 
   0  -5  19        1.86        1.34      1.09 o 
   1  -5  19        0.46        1.73      1.16 o 
  -1  -4  19        0.66        0.61      0.60 o 
   0  -4  19        0.06        1.15      0.92 o 
   1  -4  19        3.78        4.30      1.23 o 
   2  -4  19        2.15        0.89      0.97 o 
  -2  -3  19        7.10        7.22      1.06 o 
  -1  -3  19        3.31        4.01      0.96 o 
   0  -3  19        2.34        0.95      0.90 o 
   1  -3  19       14.03       14.37      1.75 o 
   2  -3  19       28.71       31.69      2.37 o 
  -3  -2  19        8.09       10.07      1.17 o 
  -2  -2  19        0.13        0.19      0.63 o 
  -1  -2  19        5.35        5.80      0.77 o 
   0  -2  19        1.14        1.28      0.95 o 
   1  -2  19        0.84        1.80      1.02 o 
   2  -2  19        3.76        3.96      1.10 o 
  -3  -1  19        0.26        0.38      0.54 o 
  -2  -1  19        1.12        0.65      0.47 o 
  -1  -1  19        1.15        0.61      0.81 o 
   0  -1  19        0.14       -0.06      0.77 o 
   1  -1  19       17.87       23.57      2.05 o 
  -3   0  19        0.01        0.16      0.68 o 
  -2   0  19        0.25        0.10      0.46 o 
  -1   0  19        0.26       -0.55      0.72 o 
   0   0  19        5.08        4.24      1.20 o 
  -2   1  19        4.20        5.84      1.28 o 
  -1   1  19        0.91        2.57      1.07 o 
   0  -3  20        2.25        3.31      1.10 o 
  -1  -2  20        0.81        3.14      1.14 o 
   0  -2  20        3.29        3.69      1.26 o 
  -1  -1  20        0.05        0.52      0.83 o 
                                                 
